# Supplementary material for: People at Risk of Influenza Pandemics: The Evolution of Perception and Behavior
Source: PLoS One. 2015 Dec 14;10(12):e0144868. doi: 10.1371/journal.pone.0144868 (PMC4682843; doi:10.1371/journal.pone.0144868)
Supplement: S6 File — (XLS) [file pone.0144868.s009.xls]

## Sheet: 原始数据
问卷编号	q1	q2a	q2b	q2c	q2d	q2e	q2e1	q3	q4	q5	q5e1	q6a	q6b	q6c	q7a	q7b	q7c	q7d	q7e	q8a1	q8a2	q8a3	q8a4	q8a5	q8a6	q9	q10a	q10b	q10c	q10d	q10e	q10e1	q11a	q11b	q11c	q11d	q11d1	q12a	q12b	q12c	q12d	q12e	q12f	q12g	q12h	q12i	q12j	q12k	q12l
1	1			1	1			2	2	3		1	0	0	0	0	0	1	0	2	2	2	2	4	4	1	0	1	0	1	0							1	1	1	1	1	1	1	1	1	1	1	1
2	1				1			1	1	5		0	0	1	0	0	1	0	0	4	3	4	2	2	2	3							1	0	0	0		1	1	0	0	0	0	1	0	0	1	1	0
3	1		1	1	1			2	2	3		0	1	0	0	0	1	0	0	2	1	3	1	2	2	2	1	0	0	0	0							1	1	1	1	1	1	1	1	1	1	1	1
4	1	1		1	1			2	2	3		1	0	0	1	1	1	0	0	3	3	4	3	2	2	2	1	0	0	1	0							0	0	1	0	0	1	1	0	0	1	1	0
5	2	1		1	1			2	2	3		0	0	1	0	0	1	0	0	1	2	6	2	2	2	5												1	1	0	1	1	0	1	0	0	1	1	0
6	1	1						2	2	2		0	0	1	1	0	0	0	0	4	3	4	2	2	2	3							1	0	0	0		1	1	1	1	0	0	1	0	0	1	1	0
7	1	1		1	1			2	3	4		1	0	0	0	0	1	0	0	2	3	3	4	4	4	1	1	1	1	1	0							0	0	1	1	0	1	1	1	0	0	0	0
8	1	1		1	1			2	2	3		1	1	0	1	1	1	1	0	2	2	4	4	2	4	2	1	1	1	1	0							1	1	1	1	1	1	1	1	1	1	1	1
9	1	1		1	1			2	1	3		0	1	0	1	1	0	1	0	2	2	3	2	2	2	2	1	1	0	1	0							0	1	1	1	1	1	1	0	0	1	1	0
10	1	1	1	1	1			2	4	6			1			1				3	2	3	5	3	2	1	1	1		1								1	0	1	1	1	1	1	1	0	1	1	0
11	1	1		1	1			2	1	2		1	1	0	1	0	0	1	0	2	3	2	4	3	2	3							0	1	1	0		0	0	0	0	1	1	1	1	0	1	1	0
12	1	1		1	1			1	1	3		1	1	0	0	0	0	1	0	3	2	3	5	1	1	2	1	0	0	1	0							1	1	1	1	1	1	1	1	1	1	1	1
13	2	1						2	2	2		0	1	0	1	1	1	0	0	3	3	3	1	1	1	2	0	1	0	0	0							1	1	1	1	1	1	1	0	1	1	1	0
14	1	1		1	1			2	4	3		1	0	0	0	0	1	0	0	3	3	3	3	3	3	2	1	0	0	0	0							1	1	1	1	1	1	1	1	1	1	1	1
15	1	1						1	1	1		1	0	0	0	1	1	0	0	5	5	5	5	5	5	1	1	1	0	0	0							1	1	1	1	1	1	1	1	1	1	1	1
16	2	1	1	1	1			2	2	3		1	0	0	0	0	1	0	0	2	2	3	2	2	2	3							1	0	0	0		1	1	1	1	0	1	1	0	0	1	1	1
17	1	1		1	1			2	2	3		1	1	0	0	1	1	0	0	3	3	4	6	4	2	2	1	1	0	1	0							1	1	1	1	1	1	1	1	1	1	1	0
18	1			1	1			1	1	3		1	0	0	0	1	0	0	0	2	2	3	3	1	1	4							0	0	1	0		1	1	1	1	1	1	1	0	0	1	1	0
19	1	1		1	1			1	1	2		1	1	0	1	1	1	0	0	5	3	3	3	2	2	1	1	0	0	1	0							1	1	1	1	1	1	1	1	0	0	1	0
20	1			1	1			2	2	2		0	0	1	0	1	1	0	0	2	2	3	4	2	2	3							0	1	1	0		1	0	0	1	0	1	1	1	0	1	1	0
21	1			1	1			2	2	2		1	1	0	1	1	1	1	0	2	3	3	2	2	2	3							1	1	1	0		1	1	0	1	0	1	0	0	0	1	1	1
22	2		1	1	1			2	3	4		1	0	0	0	1	0	0	0	3	3	3	2	3	3	2	0	1	0	0	0							1	1	1	0	1	1	1	1	1	1	1	0
23	2			1	1			2	1	3		1	1	0	1	1	1	0	0	3	2	4	4	2	3	2	1	1	0	1	0							1	1	1	1	1	1	1	1	1	1	1	0
24	1			1				2	2	5		0	0	1	1	0	1	0	0	4	4	3	4	2	2	3							0	1	0	0		1	1	0	0	0	0	1	0	0	1	1	0
25	1			1	1			1	1	3		1	0	0	1	0	0	0	0	2	2	3	2	2	2	2	0	0	0	1	0							1	1	1	1	1	1	1	1	1	1	1	1
26	1	1		1	1			2	1	4		1	0	0	1	0	1	1	0	6	6	2	2	2	2	2	1	1	0	1	0							0	0	0	1	1	1	1	0	0	1	1	0
27	1	1		1	1			2	1	4		1	0	0	1	0	0	0	0	3	3	3	3	3	4	2	1	1	1	0	0							1	1	0	1	1	1	0	1	0	1	1	0
28	1			1	1			2	1	4		1	1	0	1	1	1	0	0	2	2	2	3	2	2	2	1	0	0	1	0							1	1	1	1	1	1	1	1	0	1	1	0
29	2			1	1			2	1	4		1	0	0	0	0	1	0	0	3	3	3	4	6	2	1	1	0	0	0	0							1	1	0	1	1	0	1	0	0	1	1	1
30	1	1		1	1			2	2	3		0	1	0	1	0	1	0	0	2	2	2	2	2	2	2	1	1	1	0	0							1	1	1	1	1	1	1	1	0	1	1	0
31	1	1		1	1			2	1	3		1	0	0	1	1	1	0	0	2	2	3	2	2	2	3							1	1	1	0		0	1	0	1	1	1	1	0	1	1	1	0
32	2	1		1	1			2	2	2		1				1	1			3	3	4	5	2	1	2	1	1		1								1	1	1	1	1	1	1	1	0	1	1	0
33	1	1		1	1			2	2	1		0	1	0	1	1	1	0	0	2	3	3	3	2	2	2	1	0	0	1	0							1	1	1	1	1	1	1	1	1	1	1	0
34	1	1		1	1			2	2	3		0	1	0	1	0	0	0	0	3	3	4	3	2	2	1	1	0	0	1	0							1	0	0	1	1	1	1	1	0	1	1	0
35	1	1	1					3	2	1		1	1	0	1	0	1	0	0	2	3	3	4	1	4	2	0	1	1	0	0							1	1	1	1	0	1	1	1	0	1	0	1
36	1	1		1	1			2	2	4		0	1	0	0	1	0	0	0	3	3	3	4	2	2	2	1	1	0	0	0							0	1	1	1	1	1	1	0	0	0	1	0
37	1	1		1	1			2	1	3		1	1	0	1	1	1	0	0	5	3	5	4	2	1	1	1	0	0	1	0							0	1	1	1	1	0	1	1	1	1	1	1
38	1	1		1	1			2	1	2		1	1	0	0	0	1	1	0	2	2	2	3	2	2	2	1	0	0	1	0							1	1	1	1	1	1	1	1	1	1	1	0
39	2	1			1			2	2	4		1	0	0	0	0	1	0	0	1	1	6	3	5	4	1	0	0	0	1	0							0	1	1	0	1	1	1	0	1	1	1	0
40	1	1		1	1			2	2	3		1	1	0	1	1	1	0	0	5	5	5	4	5	4	1	0	1	1	1	0							1	1	0	1	1	1	1	0	0	1	1	0
41	1	1		1	1			2	2	3		0	1	0	1	1	1	0	0	4	4	4	4	4	5	1	1	1	1	1	0							1	0	1	1	1	1	1	0	0	1	1	0
42	2	1	1	1	1			2	1	3		1	0	0	0	0	0	1	0	6	6	5	3	3	3	2	1	0	0	1	0							1	1	1	1	1	1	1	1	1	1	1	1
43	1	1		1	1			1	2	3		0	0	1	0	1	1	0	0	4	6	3	4	2	1	2	1	1	0	1	0							1	1	0	0	1	1	1	0	0	1	1	0
44	2			1	1			2	1	3		1	1	0	0	1	1	0	0	2	3	3	2	3	2	3							0	1	1	0		0	0	0	1	1	1	1	0	0	1	1	0
45	1	1	1	1	1			1	1	3		1	1	0	0	1	1	0	0	2	2	3	3	3	2	2	1	1	0	1	0							1	1	1	1	1	1	1	1	1	1	1	1
46	1	1						1	4	4		0	0	1	0	1	0	0	0	3	3	3	3	3	1	1	1	1	1	1	0							1	1	1	1	1	1	1	1	1	1	1	1
47	1	1		1	1			1	1	3		1	1	0	1	1	1	0	0	2	1	2	3	2	2	2	1	0	0	1	0							1	1	1	1	1	1	1	1	1	1	1	0
48	2	1		1	1			2	2	3		1			1	1	1			2	2	2	2	2	2	2	1	1	0	1								1	1	1	1	1	1	1	1	1	1	1	0
49	1	1		1	1			2	1	2		0	1	0	0	1	1	0	0	1	1	1	2	2	2	3							0	1	0	0		1	1	1	1	1	1	1	1	1	1	1	1
50	2	1		1	1			2	2	3		1	0	0	0	1	1	0	0	2	3	4	4	3	4	1	0	1	0	0	0							1	0	1	0	1	1	0	0	0	1	1	0
51	1	1	1	1	1			2	1	4		1	0	0	0	0	0	1	0	2	2	3	4	2	2	2	1	0	0	1	0							1	1	1	1	1	1	1	1	1	1	1	1
52	1	1		1	1			2	2	3		1			1		1			2	2	3	2	4	2	3							1	1	1			1	1	1	1	1	1	1	1	1	1	1	1
53	1	1		1				1	1	3		1	0	0	0	1	0	0	0	3	3	3	3	3	2	2	0	1	0	0	0							1	1	0	1	1	1	1	1	1	1	1	1
54	1				1			2	2	3		0	1	0	0	1	1	0	0	3	2	3	4	2	2	3							1	0	0	0		1	0	0	1	0	1	1	1	1	1	1	0
55	2	1		1	1			2	2	3		0	1	0	0	0	0	1	0	2	2	6	2	2	2	3							1	1	1	0		1	1	0	1	1	1	1	0	0	1	1	0
56	1	1		1	1			1	2	3		0	1	0	1	1	1	0	0	2	2	2	2	2	2	4							1	1	1	0		1	0	1	1	1	1	1	1	0	1	1	1
57	1	1	1	1	1			1	1	3		1	1	0	1	1	1	0	0	5	5	5	5	3	4	1	1	1	1	1	0							1	1	1	1	0	1	1	0	1	1	1	0
58	1	1	1	1	1			3	2	2		1	1	0	0	1	0	1	0	3	3	4	3	3	3	2	1	1	0	1	0							1	1	0	1	1	1	1	1	0	1	1	1
59	2			1				2	2	2		1	0	0	0	1	0	0	0	5	2	5	4	4	2	2	1	0	0	0	0							1	0	1	1	0	1	1	0	0	1	1	1
60	1	1		1				2	2	4		1	1	0	0	1	0	1	0	1	2	3	2	2	1	2	1	1	0	1	0							1	0	0	1	1	1	1	0	0	1	1	1
61	1	1		1	1			2	2	3		1	1	0	0	1	1	1	0	6	6	2	4	3	2	2	1	1	1	1	0							1	1	1	1	1	1	1	0	0	1	1	1
62	1	1		1	1			2	1	2		1	0	0	1	1	1	0	0	3	3	2	2	2	2	1	1	1	0	1	0							1	0	0	1	1	0	1	1	0	1	1	0
63	1			1	1			2	1	3		0	1	0	0	1	1	0	0	2	2	3	3	2	2	2	1	0	0	1	0							1	1	1	1	1	1	1	1	1	1	1	1
64	1			1	1			1	1	2		0	1	0	0	1	0	0	0	3	3	3	2	2	1	3							0	0	1	0		0	1	1	1	1	1	1	0	1	1	1	0
65	1	1		1	1			1	2	3		0	1	0	1	1	1	0	0	2	2	3	3	3	3	2	1	1	0	1	0							1	1	1	1	1	1	1	1	1	1	1	1
66	1	1		1	1			2	2	3		1	0	0	0	1	0	0	0	4	3	3	3	1	1	2	1	1	0	1	0							1	1	1	1	1	1	1	0	1	1	1	1
67	1	1	1	1	1			2	1	3		1	0	0	1	0	1	0	0	2	6	2	2	2	2	3							1	0	0	0		1	0	1	0	1	1	1	0	0	1	1	0
68	1			1	1			2	1	3		0	1	0	1	0	0	0	0	5	4	4	3	2	3	1	1	0	0	0	0							1	1	1	1	1	1	1	1	1	1	1	1
69	1	1			1			1	1	3		0	1	0	1	1	1	0	0	2	2	2	2	2	2	3							1	0	0	0		1	1	1	1	1	1	1	1	1	1	1	0
70	1	1			1			2	2	2		0	1	0	0	0	0	1	0	3	3	4	3	2	2	2	1	1	1	0	0							1	0	1	1	1	1	1	1	0	1	1	1
71	1	1		1	1			2	1	3		1	0	0	1	0	0	0	0	4	3	3	4	3	2	2	1	1	0	1	0							1	0	1	1	1	1	1	1	1	1	1	0
72	1				1			1	1	5		0	0	1	0	0	1	0	0	4	3	4	2	2	2	3							1	0	0	0		1	1	0	0	0	0	1	0	0	1	1	0
73	2	1		1				4	4	4		0	0	1	0	0	0	0	1	6	6	6	6	3	6	5												1	0	0	1	0	0	1	0	0	1	0	1
74	1	1		1	1			1	1	3		0	1	0	1	1	1	0	0	2	2	2	2	2	2	2	1	0	0	0	0							1	1	1	1	1	1	1	1	1	1	1	1
75	1	1	1	1	1			2	3	3		0	1	0	1	1	1	0	0	2	2	2	2	2	2	1	1	1	0	1	0							1	0	1	1	1	1	1	0	1	1	1	0
76	1	1		1	1			1	1	3		0	1	0	1	1	1	0	0	2	1	4	1	3	3	1	1	0	0	1	0							0	0	1	1	1	0	0	0	0	1	1	0
77	1				1			2	1	2		0	1	0	0	0	0	1	0	3	2	3	4	3	3	2	1	0	0	0	0							1	1	0	1	1	0	1	0	0	1	0	0
78	1		1	1	1			1	1	3		1	1	0	1	1	1	0	0	2	2	2	2	3	1	2	1	1	1	1	0							1	1	1	1	1	1	1	1	1	1	1	0
79	2	1		1	1			1	2	2		1			1	1	1			3	3	5	3	4	5	1	1	1	1	1								1	1	1	1	1	1	1	1	1	1	1	1
80	1	1			1			1	1	1		1	0	0	0	1	1	0	0	3	3	3	4	3	2	1	1	1	1	1	0							1	1	1	1	1	1	1	1	1	1	1	1
81	2			1	1			1	2	3		0	0	1	0	1	0	0	0	2	2	4	3	2	2	3							1	0	0	0		1	0	0	1	0	1	1	0	0	1	0	0
82	1	1		1	1			2	1	3		1	1	0	1	1	1	0	0	2	3	3	2	2	2	2	1	1	1	0	0							1	1	0	1	1	0	1	1	0	1	1	1
83	1			1	1			2	4	3		0	1	0	0	0	1	0	0	4	4	5	3	3	1	2	0	1	1	0	0							1	1	1	1	1	1	1	1	0	1	1	0
84	1			1	1			2	2	2		0	0	1	1	0	1	0	0	4	3	4	2	2	2	3							1	0	0	0		1	1	0	0	0	1	1	0	0	1	1	0
85	1		1	1	1			1	1	3		1	1	0	1	1	1	0	0	3	3	3	5	3	3	3							0	1	1	0		1	1	1	1	1	1	1	1	1	1	1	1
86	1	1	1	1				1	2	3		1	1	0	0	0	0	1	0	1	2	3	3	2	3	3							1	1	1	0		1	0	0	1	1	1	1	0	0	1	1	1
87	1	1			1			1	1	4		1	0	0	0	0	1	0	0	1	1	3	3	3	3	2	1	0	0	1	0							1	1	1	1	1	1	1	1	1	1	1	1
88	2		1	1				2	3	2		1	0	1	1	0	0	0	0	3	3	3	3	3	3	2	0	1	1	0	0							1	1	0	1	0	1	1	1	0	1	0	1
89	1	1		1	1			2	3	2		1	0	0	1	0	0	0	0	6	6	6	2	3	2	1	1	0	0	0	0							1	1	1	1	1	1	1	1	1	1	1	1
90	1			1	1			1	2	2		1	0	0	0	1	0	0	0	3	2	3	4	6	1	3							0	0	1	0		1	1	0	1	1	1	1	0	1	1	1	0
91	2	1			1			2	2	3		1	0	0	0	0	1	0	0	2	2	2	2	3	3	3							1	0	0	0		1	1	1	1	1	1	1	1	1	1	1	1
92	1	1		1	1			4	2	3		1	1		1	1				3	4	5	5	3	3	1	1	1		1								1	1	0	1	1	1	1	0	0	1	1	1
93	1	1	1	1	1	1	接吻	2	2	3		1	1	0	1	1	1	1	0	3	3	3	3	3	3	2	1	1	1	1	1	看病费用过高						1	1	1	1	1	1	1	1	1	1	1	1
94	1	1	1	1				1	1	2		1	1	0	0	1	1	1	0	2	3	3	4	1	2	2	1	1	1	1	0							1	1	1	1	1	1	1	1	0	1	1	0
95	2	1		1	1			2	2	3		1	1	0	1	1	0	0	0	6	6	4	5	5	4	1	1	1	0	1	0							1	1	1	1	0	1	1	1	0	1	1	1
96	1				1			2	2	3		0	1	0	0	1	0	0	0	2	2	3	3	3	3	3							1	0	0	0		1	1	1	1	1	1	1	1	1	1	1	1
97	1			1				1	1	3		0	1	0	0	1	0	0	0	3	3	3	2	2	2	2	0	0	0	1	0							0	1	0	1	1	1	1	0	0	0	0	0
98	2			1	1			2	2	2		1	0	0	0	1	1	0	0	3	3	4	4	4	4	2	1	1	1	1	0							1	1	1	1	1	1	1	1	1	1	1	0
99	1	1		1	1			2	2	3		0	0	1	1	1	1	0	0	2	2	3	4	4	4	1	1	1	1	0	0							1	1	0	1	1	1	1	1	0	0	0	1
100	1	1		1	1			2	1	2		1	1	0	0	0	1	0	0	6	6	2	5	5	5	1	1	1	1	1	0							1	1	1	1	1	1	1	1	0	1	1	1
101	2	1		1	1			2	1	3		0	1	0	1	1	0	0	0	2	2	3	2	2	2	2	1	0	0	1	0							0	1	0	1	1	1	1	0	0	1	1	0
102	1			1	1			2	2	3		1	0	0	0	0	1	0	0	4	3	3	3	4	4	2	0	1	0	1	0							1	1	1	1	1	1	1	0	1	1	1	0
103	1			1	1			2	1	2		1	0	0	0	0	1	0	0	2	2	2	6	6	1	2	0	0	0	1	0							1	1	1	1	1	1	1	1	1	1	1	1
104	1	1		1	1			2	4	3		0	1	0	1	0	1	0	0	4	3	3	3	2	3	1	1	1	0	1	0							0	1	1	1	1	1	1	1	0	1	1	0
105	1	1		1	1			2	1	3		0	1	0	0	0	1	0	0	2	2	2	3	6	6	2	1	1	0	1	0							1	0	1	1	1	1	1	1	1	1	1	1
106	1	1		1	1			2	2	3		1	0	0	1	0	0	1	0	5	5	5	4	3	4	1	1	1	0	0	0							1	1	1	1	1	1	1	1	1	1	1	0
107	2	1		1	1			2	2	3			1		1		1			3	2	3	3	4	2	2	1	1		1								1	1	1	1	1	1	1	1	0	1	1	1
108	1	1		1	1			1	1	4		1	0	0	0	0	0	0	1	2	3	3	6	4	4	2	0	1	0	0	0							1	0	0	0	0	0	1	0	0	0	0	0
109	1	1		1	1			2	2	3		1	0	0	0	1	1	0	0	2	2	2	3	4	4	2	1	1	0	0	0							1	1	0	0	1	1	1	0	0	1	1	0
110	1	1		1	1			2	1	3		1	1	0	1	1	1	0	0	2	3	4	2	1	1	2	1	1	0	1	0							1	0	0	1	1	1	1	1	1	1	1	0
111	1	1						2	2	2		0	1	0	0	1	1	0	0	3	4	3	1	1	1	2	0	1	0	0	0							1	1	0	0	0	0	1	0	0	0	0	0
112	1	1			1			1	1	3		1	1	0	0	0	0	1	0	3	3	3	4	2	2	2	1	0	0	1	0							0	1	1	1	1	1	1	1	1	1	1	1
113	2	1		1	1			2	1	3		0	1	0	1	1	1	0	0	3	2	4	1	2	2	2	1	1	0	1	0							1	1	0	1	1	1	1	0	0	1	1	0
114	1	1		1	1			2	2	2		0	0	1	1	0	1	0	0	4	3	4	2	2	2	3							1	0	0	0		1	1	1	1	1	1	1	1	0	1	1	1
115	1	1		1	1			2	2	3		1	1	0	0	1	1	0	0	2	2	3	2	1	1	3							1	1	1	0		1	1	1	1	1	1	1	1	0	1	1	1
116	2	1		1	1			2	2	3				1		1	1	1		2	1	2	2	3	3	1	1	1		1								1	1	1	1	1	1	1	1	1	1	1	1
117	1	1		1	1			2	2	3		1	1	0	0	1	1	0	0	2	1	3	2	1	1	2	1	0	0	1	0							1	0	1	1	1	1	1	0	0	1	1	0
118	2	1		1	1			2	1	2		0	1	0	0	1	0	0	0	2	2	2	2	1	1	4							0	0	1	0		1	0	0	1	1	1	1	1	1	1	1	0
119	1	1		1	1			2	2	3		1	1	0	1	1	1	1	0	3	3	4	2	2	2	2	1	1	1	1	0							1	1	0	1	1	1	1	0	1	1	1	0
120	1	1		1	1			2	2	3		1	1	0	1	1	1	0	0	3	3	3	3	3	3	2	1	1	1	1	0							1	1	1	1	1	1	1	1	1	1	1	1
121	1	1		1	1			2	2	3		1	1	0	1	1	1	0	0	3	3	5	5	3	2	1	1	1	1	1	0							1	1	1	1	1	1	1	1	0	1	1	0
122	1	1		1	1			2	3	3		1	0	0	1	1	1	0	0	4	4	5	5	4	3	1	1	1	1	1	0							1	1	1	1	1	1	1	1	1	1	1	1
123	1	1		1	1			2	2	3		0	1	0	0	0	1	0	0	3	3	3	3	3	3	2	0	1	1	0	0							1	0	1	1	1	1	1	1	1	1	1	1
124	1	1	1	1	1			2	2	2		1	0	0	1	1	1	0	0	3	3	4	4	5	2	1	1	0	0	1	0							1	0	1	1	1	1	1	0	0	1	1	0
125	1	1		1	1			1	1	2		0	1	0	0	0	0	1	0	1	1	2	6	2	1	2	1	0	1	1	0							0	1	1	1	1	0	1	1	1	1	1	1
126	1	1						2	2	2		0	0	1	1	0	0	0	0	4	3	4	2	2	2	3							1	0	0	0		1	1	1	1	1	1	1	0	0	1	1	0
127	1	1		1	1			2	1	3		0	1	0	0	0	1	0	0	2	2	3	3	1	1	3							0	0	1	0		1	1	1	1	1	1	1	0	1	1	1	1
128	1	1			1			1	4	4		1	0	0	0	0	0	0	1	3	6	3	3	2	3	1	1	1	0	1	0							1	1	1	1	1	1	1	1	1	1	1	1
129	1	1		1	1			1	2	3		0	1	0	0	1	1	0	0	1	1	6	5	1	1	1	0	1	0	1	0							1	0	1	1	1	1	1	0	1	1	1	1
130	2	1	1					1	1	1		1	1	0	1	1	0	0	0	5	5	5	5	5	5	1	1	1	1	0	0							1	0	1	1	0	1	1	0	1	1	1	0
131	1	1		1	1			1	4	2		1	0	0	0	0	1	1	0	3	3	3	3	3	3	2	1	0	1	0	0							1	0	0	1	0	1	1	1	0	1	1	0
132	1	1		1	1			2	2	2		1	1	0	1	1	1	0	0	4	4	5	4	4	4	1	1	1	1	0	0							1	1	1	1	1	1	1	1	1	1	1	0
133	1	1		1	1			2	2	3		1	1	0	0	0	1	0	0	2	2	3	5	4	4	2	0	1	0	0	0							1	1	1	1	1	1	1	1	1	1	1	1
134	1	1		1	1			2	2	3		1	0	0	0	0	1	0	0	3	2	3	2	1	1	4							0	1	0	0		1	1	0	1	1	1	1	1	0	1	1	1
135	1	1		1	1			1	1	3		1	1	0	0	0	1	0	0	2	2	3	6	2	2	3							1	1	1	0		0	0	0	1	0	0	1	1	1	0	1	0
136	2		1					2	1	2		1	0	0	1	1	0	0	0	1	1	1	1	1	1	3							1	0	0	0		1	1	1	1	1	1	1	1	1	1	1	1
137	1		1	1	1			2	2	3		0	1	0	1	0	0	0	0	3	3	4	6	3	2	2	0	0	0	1	0							0	1	0	0	0	1	1	1	0	0	1	0
138	1	1		1	1			4	4	4		1	1	0	1	1	1	0	0	2	2	2	2	2	2	1	1	1	1	1	0							1	1	1	1	1	1	1	1	1	1	1	1
139	1	1		1	1			2	1	3		1	1	0	1	1	1	0	0	3	3	3	3	3	3	2	1	1	1	1	0							1	0	0	1	1	1	1	1	0	1	1	0
140	2	1		1	1			2	1	3		0	1	0	1	1	0	0	0	2	2	2	2	2	2	2	1	0	0	1	0							0	1	0	1	1	1	1	0	0	1	1	0
141	1	1		1	1			2	1	3		1	0	0	0	0	1	0	0	3	3	3	2	2	2	2	1	0	0	1	0							1	1	1	0	1	1	1	1	0	1	1	0
142	1	1		1	1			2	2	3		1	1	0	0	1	1	1	0	2	2	2	5	5	4	1	1	1	0	1	0							1	1	0	1	1	1	1	0	0	1	1	0
143	1			1	1			1	1	1		1	0	0	1	0	0	0	0	3	3	3	3	3	3	2	0	1	0	0	0							1	0	1	0	1	0	0	1	1	1	1	0
144	1				1			2	2	2		1	0	0	0	0	1	1	0	2	2	3	2	2	2	2	0	1	0	0	0							1	1	1	1	1	1	1	1	1	1	1	0
145	1			1	1			2	2	3		1	0	0	0	1	1	0	0	3	3	4	5	4	3	2	1	1	0	0	0							1	1	1	1	1	1	1	1	1	1	1	1
146	1	1						2	1	3		1	0	0	0	0	1	0	0	3	3	3	4	4	2	1	1	1	0	0	0							1	0	1	1	1	1	1	0	1	1	1	0
147	2	1		1	1			2	1	3		1	0	0	1	0	1	1	0	6	6	2	2	2	2	2	1	1	0	1	0							0	0	0	1	1	1	1	0	0	1	1	0
148	1		1					2	1	1		0	1	0	1	0	0	0	0	3	2	4	4	3	3	2	0	1	0	0	0							1	1	0	1	0	1	0	1	1	1	1	1
149	1	1	1	1	1			2	2	2		1	0	0	0	1	1	0	0	4	3	3	2	4	4	2	0	1	1	0	0							1	1	0	1	0	1	1	0	0	1	1	0
150	1	1		1	1			2	2	3		1	1	0	1	1	1	0	0	3	3	5	3	2	2	2	1	1	1	0	0							0	1	0	1	1	1	1	1	0	1	1	0
151	1	1			1			2	2	3		0	0	1	0	0	0	0	1	3	3	4	3	2	1	1	1	1	0	0	0							1	1	1	1	1	1	1	1	1	1	1	1
152	1				1			2	1	3		1	1	0	0	1	0	0	0	2	3	3	3	3	2	2	1	0	0	1	0							1	1	1	1	1	1	1	1	1	1	1	1
153	1	1		1	1			2	2	2		0	0	1	1	0	1	0	0	4	3	4	2	2	2	3							1	0	0	0		1	1	1	1	1	0	1	0	0	1	1	1
154	1	1		1	1			2	2	3		1	1	0	0	1	1	0	0	3	3	3	5	4	4	1	1	1	1	1	0							0	0	1	1	1	1	1	0	0	1	1	0
155	1	1	1	1	1			1	1	1		1	1	0	1	1	1	0	0	5	4	3	4	3	4	2	1	1	1	1	0							1	1	1	1	1	1	1	1	1	1	1	1
156	1	1		1	1			2	4	3		1	1	0	1	0	1	0	0	1	1	4	3	2	1	2	1	0	0	1	0							1	1	1	1	1	1	1	1	1	1	1	1
157	2	1						4	2	2		0	1	0	1	1	1	0	0	3	3	3	1	1	1	2	0	0	0	1	0							1	1	1	1	0	0	0	1	0	1	1	0
158	2	1		1	1			2	4	3		1	0	0	1	0	0	0	0	4	4	4	4	2	2	1	1	0	0	1	0							1	1	1	1	1	1	1	1	1	1	1	0
159	1	1		1	1			2	2	3		1	0	0	1	0	0	0	0	4	4	4	4	4	4	2	1	0	0	0	0							1	1	1	1	1	1	1	1	1	1	1	1
160	2	1		1	1			2	2	3		1				1	1			3	4	2	3	1	1	2	1	1		1								1	1	1	1	1	1	1	1	1	1	1	1
161	2	1		1	1			2	1	3		1	0	0	1	1	1	0	0	3	3	3	2	3	2	2	1	0	0	1	0							1	1	1	1	1	1	1	1	1	1	1	1
162	1	1		1	1	1	飞沫传播	2	1	3		1	1	0	0	1	1	1	0	6	6	6	6	6	6	1	0	1	1	1	0							1	1	1	1	1	1	1	0	0	1	1	0
163	2	1		1	1			2	1	3		0	0	1	0	0	1	0	0	3	3	3	3	2	2	3							0	0	1	0		1	1	1	1	1	1	1	1	1	1	1	1
164	1			1	1			2	4	3		1	0	0	0	0	0	0	1	2	2	3	3	5	3	2	1	1	0	1	0							1	1	0	1	1	1	1	1	1	1	1	1
165	2			1				2	1	3		0	1	0	0	0	1	0	0	2	2	1	2	2	2	2	1	0	0	0	0							1	1	1	1	1	1	1	1	1	1	1	1
166	1	1	1	1	1			1	1	3		1	1	0	1	1	1	1	0	1	2	2	1	2	2	3							1	1	1	0		1	1	1	1	1	1	1	1	1	1	1	1
167	1	1		1	1			2	1	2		1	1	0	0	1	1	0	0	3	3	3	4	3	3	1	1	1	0	1	0							1	0	0	1	1	1	1	1	0	1	1	0
168	1				1			2	2	3		0	0	1	0	0	0	0	1	2	2	2	6	2	2	2	0	0	0	1	0							1	1	1	1	1	1	1	1	0	1	0	1
169	2				1			1	2	3		0	1	0	0	0	0	1	0	6	6	3	6	6	3	4							0	1	0	0		1	1	1	1	1	1	1	1	1	1	1	0
170	1	1		1	1			2	3	3		1	1	0	1	1	1	0	0	2	2	2	2	2	2	2	0	1	0	1	0							1	1	0	1	1	1	1	0	1	1	1	1
171	1	1		1	1			2	4	2			1		1	1	1			5	5	5	5	4	2	1	1	1		1								1	1	0	1	1	1	1	0	1	1	1	1
172	1				1			2	2	3		1	0	0	0	1	1	0	0	3	3	4	3	2	2	1	0	0	0	1	0							1	0	1	1	0	1	1	0	0	1	1	0
173	1	1						1	1	2		1	0	0	1	0	0	0	0	2	4	3	3	3	3	3							1	1	0	0		1	0	1	1	0	1	1	1	0	1	1	1
174	1	1		1	1			2	3	3		0	1	0	1	1	1	0	0	2	2	4	3	3	2	2	1	1	0	1	0							1	1	1	1	1	1	1	1	1	1	1	1
175	1	1	1	1	1			2	2	3		1	1	0	0	0	1	0	0	2	2	2	3	2	2	2	1	0	1	1	0							0	1	1	1	1	1	1	0	0	0	0	1
176	1	1	1					2	1	1		1	0	0	1	0	0	0	0	5	5	5	5	5	5	1	1	0	0	0	0							1	1	0	1	1	1	1	1	1	1	1	1
177	1			1	1			2	2	3		0	0	1	0	0	1	0	0	4	3	4	3	2	2	3							1	0	0	0		1	0	1	1	1	1	1	0	0	1	1	0
178	1			1	1			2	1	3		0	1	0	1	1	1	0	0	3	3	3	4	2	4	2	1	0	0	1	0							1	1	0	1	1	1	1	0	0	1	1	0
179	2	1		1	1			2	2	3		1	1	0	1	1	1	0	0	4	4	4	4	4	5	1	1	1	1	1	0							1	1	0	1	1	0	1	0	0	0	0	0
180	1	1		1	1			2	2	2		1	0	0	0	0	1	0	0	2	3	2	2	2	2	3							0	0	1	0		1	1	1	1	1	1	1	1	1	1	1	1
181	1	1		1	1			2	2	3		1	0	0	0	0	0	1	0	2	2	3	5	3	2	3							0	0	1	0		1	1	1	1	1	1	1	1	0	1	1	0
182	1	1			1			4	4	3		0	0	1	0	1	1	0	0	6	6	3	4	2	1	1	1	1	0	0	0							1	1	1	0	1	1	1	1	0	1	1	1
183	1	1	1	1	1	1	亲密接触	1	1	3		1	1	1	1	1	1	1	1	3	3	4	5	4	5	1	1	1	1	1	1	死亡						1	1	1	1	1	1	1	1	0	1	1	0
184	1	1	1	1	1			2	3	3		1	1	0	1	1	1	1	0	3	3	3	3	3	3	2	0	0	1	0	0							1	1	1	1	1	1	1	1	1	1	1	0
185	2	1		1	1			1	2	1		1	0	0	0	0	0	0	1	3	2	2	3	2	2	2	0	0	0	1	0							0	1	1	1	1	0	1	1	0	1	1	0
186	1			1	1			2	1	2		0	1	0	1	0	0	0	0	2	2	2	2	4	1	2	1	0	0	1	0							1	0	1	1	1	1	1	1	0	0	0	0
187	1	1		1	1			2	4	3		1	1	0	1	1	0	0	0	3	2	3	5	4	3	1	1	1	1	1	0							1	1	0	1	1	1	1	0	1	1	1	0
188	1	1		1	1			2	2	3		0	1	0	1	1	1	0	0	2	3	5	5	5	3	3							0	1	1	0		1	1	1	1	1	1	1	1	1	1	1	0
189	1				1			2	1	2		1	1	0	1	1	1	0	0	3	2	3	2	2	2	1	1	0	0	1	0							0	1	1	1	1	1	1	0	0	1	1	0
190	2	1						1	1	3		1	0	0	1	0	0	0	0	5	5	5	5	4	4	2	1	1	1	0	0							1	1	1	1	0	1	1	1	1	1	0	0
191	3				1			2	2	2		0	1	0	0	0	1	0	0	2	2	2	2	2	2	3							0	0	1	0		1	0	1	1	1	1	1	0	1	1	1	0
192	1	1		1	1			2	3	3		0	1	0	1	1	1	0	0	2	2	2	3	3	3	2	1	1	0	1	0							1	1	1	1	1	1	1	1	1	1	1	1
193	1	1		1	1			2	4	4		0	1	0	0	1	1	0	0	2	2	6	4	2	2	2	0	1	0	1	0							1	1	1	1	1	1	1	1	1	1	1	1
194	1	1		1	1			2	2	5		0	1	0	0	0	0	1	0	3	3	3	5	4	4	1	1	1	1	1	0							1	0	1	1	1	1	1	1	0	1	1	0
195	1			1	1			2	2	2		1	1	0	1	1	0	0	0	3	3	3	3	3	4	2	1	1	1	0	0							1	1	1	1	1	0	0	0	0	1	0	0
196	1				1			2	2	3		1	1	0	0	1	1	0	0	2	2	2	3	3	3	2	1	1	1	1	0							1	1	1	1	0	1	1	1	0	1	1	0
197	1	1		1	1			2	2	3		1	0	0	1	1	1	0	0	3	2	2	2	4	3	2	1	1	0	0	0							1	1	1	1	1	1	1	1	0	1	1	0
198	1	1						2	2	2		0	1	0	0	0	1	0	0	5	3	3	1	1	1	2	0	1	0	0	0							1	1	1	1	1	1	1	0	0	1	0	0
199	2	1		1	1			2	4	3		1	0	0	0	0	0	1	0	1	2	6	6	1	2	5												0	1	0	1	1	0	1	0	0	1	1	0
200	2		1					2	2	3		0	1	0	0	0	1	0	0	3	3	3	3	2	3	1	0	1	0	0	0							1	1	1	1	1	1	0	1	1	0	1	1
201	1	1	1	1	1			2	2	3		1	1	0	1	1	1	0	0	1	1	1	3	3	2	2	1	1	0	1	0							1	1	1	1	1	1	1	1	1	1	1	1
202	1	1		1	1			2	2	2		1	0	0	1	1	1	0	0	3	3	5	4	3	3	2	1	1	0	1	0							1	0	1	1	1	1	1	1	1	1	1	1
203	1	1		1	1			2	2	3		1	1	0	0	0	1	0	0	2	3	3	2	2	2	3							1	0	0	0		1	1	1	1	0	1	1	1	1	1	1	0
204	2	1	1	1	1			2	2	2		1	1	0	0	1	1	0	0	3	3	3	3	3	3	1	1	1	1	1	0							1	1	1	1	1	1	1	1	1	1	1	1
205	1	1		1	1			2	3	3		1	0	0	0	1	1	0	0	3	2	3	4	2	1	1	1	1	0	0	0							1	1	1	1	1	1	1	0	0	1	1	0
206	2	1		1	1			2	2	3		0	1	0	1	1	0	0	0	3	3	3	3	2	1	4							0	1	1	0		1	1	1	1	1	1	1	1	1	1	1	1
207	3	1		1	1			2	3	3		1	1	0	1	1	1	0	0	3	2	3	3	3	3	2	1	1	1	0	0							1	1	1	1	1	1	1	1	1	1	1	1
208	1			1	1			2	2	2		1	1	0	0	1	0	0	0	2	1	3	3	2	2	1	1	1	0	0	0							1	1	1	1	1	1	1	0	1	1	1	0
209	1	1		1	1			2	4	3		1	0	0	1	1	1	0	0	3	2	3	5	4	3	1	1	1	1	0	0							1	1	1	1	0	1	0	0	0	1	1	1
210	1	1	1	1	1			2	2	4				1				1		6	6	6	4	2	1	2	1											1	1	0	0	1	1	1	1	0	1	1	0
211	1	1		1	1			2	2	3		1	0	0	0	0	1	0	0	5	5	5	5	5	5	1	1	1	1	1	0							1	1	1	1	1	1	1	1	1	1	1	1
212	1			1				3	2	5		0	0	1	1	0	1	0	0	4	3	4	2	2	2	3							1	0	0	0		1	1	0	0	0	1	1	0	0	1	1	0
213	1	1		1	1			2	2	3		1	1	0	1	1	0	1	0	4	4	3	3	4	4	2	1	1	0	1	0							1	1	1	1	1	1	1	1	0	1	1	1
214	1			1	1			2	2	3		0	1	0	1	1	1	0	0	2	2	2	2	2	3	2	0	1	1	1	0							1	1	1	1	1	1	1	0	0	1	1	0
215	1	1		1	1			2	2	3		1	1		1	1	1			5	5	5	5	2	2	1	1	1	0	1	0							1	1	1	1	1	1	1	1	1	1	1	1
216	1	1	1	1	1			2	1	2		0	1	0	1	0	1	0	0	2	3	3	3	2	2	1	1	1	0	1	0							1	1	1	1	1	1	1	1	1	1	1	0
217	1	1	1	1				2	2	3		1	0	0	1	0	0	0	0	4	4	3	4	3	3	2	1	1	1	1	0							1	1	1	1	1	1	1	1	1	1	1	1
218	1	1		1	1			2	2	4		0	1	0	0	1	0	0	0	1	1	1	5	2	2	3							1	1	1	0		1	0	0	0	0	1	1	0	0	1	1	0
219	1	1		1	1			2	3	3		1	1	0	1	1	0	1	0	3	3	3	4	4	2	1	1	1	0	1	0							1	1	1	1	1	1	1	1	0	1	1	0
220	1			1	1			1	1	3		0	1	0	1	1	0	0	0	3	3	3	3	2	2	3							0	1	0	0		1	1	0	1	1	1	1	0	0	1	1	0
221	1	1		1	1			1	1	3		1	1	0	1	1	1	0	0	2	3	3	1	2	1	2	0	0	0	1	0							1	1	1	1	1	1	1	1	1	1	1	0
222	1	1		1	1			1	1	2		1	1	1	0	0	0	1	0	3	2	3	2	2	1	2	1	0	1	1	0							1	0	1	1	1	0	1	1	0	1	1	0
223	1	1		1	1			2	2	2		1	1	0	1	1	0	0	0	2	2	3	3	3	2	2	1	1	0	1	0							1	0	1	1	0	1	1	0	0	1	0	1
224	2		1					4	3	3		0	1	0	0	0	1	0	0	3	6	3	3	6	6	2	0	1	0	0	0							1	0	0	1	1	1	1	1	1	1	1	0
225	1	1		1	1			2	1	3		1	1	0	1	1	1	0	0	2	2	3	4	2	2	2	1	1	0	1	0							1	1	0	0	1	1	1	1	1	1	1	0
226	2	1		1	1			1	2	3		1	1	0	0	0	1	1	0	2	2	3	6	1	3	2	1	0	1	1	0							1	1	0	1	1	0	1	0	0	1	1	0
227	2			1				2	2	3		0	1	0	0	1	0	0	0	4	4	4	3	2	2	2	1	1	1	1	0							0	0	0	1	1	0	1	1	1	0	1	1
228	1	1		1	1			1	2	1		1	0	0	1	1	0	0	0	6	2	3	2	2	2	2	1	1	0	0	0							0	1	1	1	1	1	1	0	0	1	1	0
229	1	1		1	1			1	1	2		1	1	0	0	1	1	0	0	3	3	3	3	2	2	2	0	0	0	1	0							1	1	0	1	1	1	1	1	1	1	1	1
230	2	1		1	1			2	1	2		0	1	0	0	1	0	0	0	2	2	2	2	1	1	3							0	0	1	0		1	0	1	1	1	1	1	1	1	1	1	0
231	1	1	1	1	1			2	2	5		0	1	0	1	0	0	0	0	3	6	2	3	3	2	3							0	1	1	0		1	1	1	1	1	1	1	1	0	1	1	1
232	1				1			4	4	5		0	0	1	1	0	0	0	0	5	5	5	5	5	5	1	1	0	0	0	0							1	0	1	0	1	0	1	0	1	0	1	1
233	1	1		1	1			2	4	3		1	0	0	0	0	0	1	0	1	3	3	5	2	5	1	1	1	0	1	0							1	0	0	1	1	0	1	0	1	1	1	0
234	2	1		1	1			2	1	3		0	1	0	1	1	0	0	0	2	2	2	2	2	2	2	1	0	0	1	0							0	1	0	1	1	1	1	0	0	1	1	0
235	1	1		1	1			1	1	3		1	1	0	0	1	1	0	0	1	1	2	1	2	1	3							1	1	1	0		1	1	1	1	1	1	1	1	1	1	1	1
236	2	1	1	1	1			2	2	1		0	1	0	0	0	1	0	0	2	2	3	4	3	3	1	1	1	1	1	0							1	0	0	1	0	1	1	0	0	1	0	0
237	1			1				4	4	3		0	1	0	0	1	0	0	0	3	3	3	3	3	3	2	1	0	0	0	0							1	1	1	1	1	1	1	1	1	1	1	1
238	1	1		1				2	3	3		0	0	1	0	1	1	0	0	4	3	4	5	3	3	2	0	0	1	0	0							1	1	1	1	1	1	1	1	1	1	1	1
239	1			1	1			2	2	4		0	0	1	0	0	1	0	0	2	2	6	6	3	3	2	0	0	0	1	0							1	1	1	1	1	1	1	1	1	1	1	0
240	1	1		1	1			2	1	3		1	0	0	1	1	1	0	0	2	2	3	2	2	2	3							1	1	1	0		0	1	0	1	1	1	1	0	1	1	1	0
241	1			1				2	3	2		0	1	0	0	1	0	0	0	2	2	3	3	3	3	2	1	0	0	0	0							1	1	1	1	1	1	1	1	1	1	1	1
242	2	1		1	1			2	1	3		0	1	0	1	1	0	0	0	2	2	2	2	2	2	2	1	0	0	1	0							0	1	0	1	1	1	1	0	0	1	1	0
243	1	1	1	1	1			2	2	2		1	1	0	1	1	1	1	0	2	2	2	2	2	2	2	1	1	1	0	0							1	1	1	1	1	1	1	1	1	1	1	1
244	1	1			1			2	2	2		0	0	1	1	1	0	0	0	3	3	4	3	2	2	2	1	1	1	1	0							0	1	0	1	1	1	1	0	0	1	1	0
245	1	1	1	1	1			1	2	2		1	0	0	1	1	1	0	0	4	2	3	3	2	4	2	1	1	1	1	0							1	1	1	1	1	1	0	1	0	1	1	0
246	1	1		1	1			4	4	3		1	1		1	1	1			1	2	3	3	3	1	2	1	1		1								1	1	1	1	1	1	1	1	1	1	1	1
247	2	1		1	1			1	2	3		1	0	0	0	0	1	0	0	3	3	3	3	3	3	2	1	0	1	1	0							1	1	1	1	1	1	1	1	1	1	1	1
248	2	1		1	1			2	1	3		1				1				3	3	3	6	6	1	2	1	1		1								1	1	1	1	1	1	1	1	1	1	1	1
249	1	1		1	1			2	2	3		1				1	1			4	4	4	4	2	1	2	1	1		1								1	1	0	1	1	1	1	1	1	1	1	1
250	1	1		1	1			2	1	2		1	1	0	1	1	1	0	0	2	2	3	3	2	2	2	1	0	0	1	0							1	1	1	1	1	1	1	1	1	1	1	1
251	1	1	1					2	2	2		1	0	0	1	0	0	0	0	4	4	4	3	4	3	2	1	1	0	0	0							1	0	1	0	0	1	0	1	0	0	0	0
252	1	1		1	1			2	2	2		1	0	0	0	0	1	0	0	3	3	3	1	1	1	2	0	1	0	1	0							1	1	1	1	1	1	1	0	0	0	0	0
253	1				1			2	4	3		1	0	0	1	0	0	0	0	2	2	2	3	5	2	2	1	0	0	1	0							1	0	1	1	0	1	1	1	0	1	1	0
254	2			1	1			2	2	2		1	0	0	1	0	0	0	0	4	4	4	2	3	2	3							1	0	0	0		1	1	1	1	1	1	1	1	0	0	0	0
255	1	1		1				2	1	3		1	1	0	1	0	0	1	0	3	3	4	2	2	2	2	1	1	0	1	0							1	1	0	1	1	1	1	1	0	1	0	0
256	1	1			1			2	2	3		1	1	0	1	1	1	0	0	2	2	3	2	2	3	2	1	0	0	1	0							1	1	1	1	1	1	1	0	0	0	0	1
257	2	1		1	1			2	1	3		0	1	0	0	0	1	0	0	3	4	4	4	4	4	1	0	0	0	1	0							1	0	1	1	1	0	1	0	0	1	1	0
258	1			1				2	1	3		0	1	0	0	1	0	0	0	4	3	4	4	3	4	3							0	1	0	0		0	1	1	1	1	1	1	1	1	1	1	1
259	1	1		1	1			1	1	3		1	1	0	1	1	1	0	0	1	2	2	4	2	2	2	1	0	0	1	0							1	1	1	1	1	1	1	1	1	1	1	1
260	1	1		1	1			1	1	2		1	1	0	0	0	1	1	0	1	1	2	1	1	1	2	1	0	0	1	0							1	1	1	1	1	1	1	1	1	1	1	0
261	1			1	1			2	2	3		1	1	0	1	1	1	1	0	3	3	3	2	2	2	3							1	0	0	0		1	1	1	1	1	1	1	1	0	1	1	0
262	1	1		1	1			2	2	2		1	0	0	0	1	1	0	0	3	3	4	5	3	2	2	1	0	0	1	0							1	1	1	1	1	1	1	0	0	1	1	0
263	1	1		1	1			2	1	3		0	1	0	1	0	1	0	0	3	3	3	4	2	2	2	1	0	1	1	0							1	1	1	1	1	0	1	1	1	1	0	0
264	1	1			1			2	1	4		1	1	0	1	1	0	0	0	3	3	3	3	3	4	1	1	1	0	0	0							1	1	1	1	1	1	1	1	1	1	1	1
265	1	1		1	1			1	2	4		0	1	0	0	0	0	1	0	3	3	3	4	2	1	2	1	1	0	1	0							1	1	1	1	1	1	1	1	1	1	1	1
266	1	1		1	1			2	2	3		1	0	0	0	0	1	0	0	3	2	4	5	5	4	1	1	0	0	1	0							1	0	1	1	1	1	1	1	0	1	1	0
267	1			1	1			1	2	3		0	1	0	0	0	1	0	0	3	2	3	2	3	3	3							0	1	0	0		1	1	1	1	1	1	0	1	1	1	1	1
268	1	1						2	2	2		0	1	0	0	0	1	0	0	5	3	3	1	1	1	2	0	1	0	0	0							1	1	1	1	1	1	1	0	0	1	0	0
269	1	1		1				2	4	2		0	1	0	0	1	1	1	0	3	2	3	3	3	3	2	1	0	0	1	0							1	0	0	1	1	1	1	1	0	1	1	0
270	1			1	1			2	2	3		1	1	0	1	1	1	0	0	3	3	3	3	3	3	2	1	1	1	1	0							1	0	0	1	1	1	1	0	0	1	1	0
271	2			1	1			2	1	5		1	1	0	1	1	0	0	0	3	3	3	2	2	2	3							1	1	1	0		1	0	1	1	1	1	1	0	0	1	1	0
272	1	1		1	1			2	2	3		1	1	0	0	0	1	0	0	4	3	5	3	2	2	1	1	0	0	1	0							1	0	0	1	1	1	1	0	0	1	1	0
273	1			1	1			2	2	3		1	0	0	0	0	1	0	0	2	2	2	2	2	2	2	1	0	0	0	0							1	1	1	1	1	1	1	1	1	1	1	1
274	1			1	1			1	1	3		0	1	0	1	1	0	0	0	3	3	3	3	1	1	2	0	0	0	1	0							1	1	1	1	1	1	1	0	1	1	1	1
275	1	1		1	1			2	1	3		1	1	0	1	1	1	0	0	4	3	4	2	1	1	2	1	0	1	1	0							1	0	1	1	1	1	1	0	0	1	1	0
276	1	1		1	1			2	2	4		1	1	1	1	1	1	0	0	3	4	4	5	5	5	1	1	1	1	1	0							1	1	1	0	0	1	1	1	0	1	1	1
277	1	1		1	1			2	1	2		0	1	0	1	0	1	0	0	6	2	2	2	2	2	2	1	1	0	0	0							1	0	1	0	1	1	1	0	1	1	1	0
278	1	1		1	1			2	1	3		0	1	0	1	0	1	0	0	3	3	3	2	2	2	1	1	1	0	1	0							1	1	1	1	1	1	1	1	0	1	1	0
279	1	1		1	1			1	2	3		0	0	1	0	0	1	0	0	2	2	2	2	2	2	2	1	1	0	1	0							1	1	1	1	1	1	1	1	1	1	1	1
280	1			1	1			1	1	3		1	0	0	0	1	0	0	0	3	3	3	2	2	1	3							0	0	1	0		1	1	0	1	1	1	1	0	0	1	1	0
281	1	1			1			2	2	2		0	0	1	1	0	1	0	0	4	3	4	2	2	2	3							1	0	0	0		1	1	1	1	1	1	1	0	0	1	1	0
282	1	1		1	1			2	2	3		1	1	0	1	1	1	0	0	5	3	5	5	3	3	1	1	0	1	0	0							1	1	1	1	1	1	1	1	0	1	0	0
283	1	1						2	4	3		0	1	0	0	0	1	0	0	3	3	4	5	3	3	1	1	1	1	0	0							1	0	1	1	1	1	1	0	0	1	1	0
284	2	1		1	1			2	2	2		1				1	1			3	3	4	5	2	1	2	1	1		1								1	1	1	1	1	1	1	1	0	1	1	0
285	1	1	1	1	1			3	3	3		1	1	0	1	1	1	1	0	2	2	2	2	2	2	3							0	1	1	0		1	1	1	1	1	1	1	1	1	1	1	1
286	2	1		1	1			2	1	3		0	1	0	1	1	0	0	0	2	2	3	2	2	2	3							1	1	1	0		0	1	0	1	1	1	1	0	0	1	1	0
287	1	1		1	1			2	2	3		1	0	0	0	1	1	0	0	3	3	4	3	3	2	2	1	1	0	0	0							1	1	1	1	1	1	1	1	1	1	1	1
288	1			1	1			2	4	2		1	0	0	0	0	0	0	1	2	2	6	2	2	2	3							0	1	1	0		0	1	1	1	1	0	1	1	0	1	1	0
289	1	1		1	1			2	3	4		1	0	0	1	1	0	0	0	4	4	4	4	3	3	2	1	0	0	0	0							1	1	0	1	1	1	1	0	0	0	0	0
290	1	1			1			1	1	2		1	0	0	1	0	0	0	0	2	2	2	2	1	1	2	1	1	1	1	0							1	1	0	1	1	1	1	0	0	1	1	0
291	1	1	1	1	1			1	1	3		0	1	0	0	1	0	0	0	2	2	2	3	3	3	3							0	0	1	0		1	0	1	0	1	1	0	1	0	1	1	1
292	1			1	1			2	2	3		0	1	0	1	0	0	0	0	4	4	4	4	2	2	3							0	0	1	0		0	1	0	1	1	1	1	1	0	1	0	0
293	2			1	1			2	2	2		1	0	0	0	0	1	0	0	5	5	5	5	2	5	2	1	0	1	0	0							1	1	1	1	1	1	1	1	1	1	1	0
294	1	1		1	1			1	2	1		1	0	0	1	0	0	0	0	3	2	4	4	4	5	1	1	0	0	0	0							1	1	0	1	0	1	0	1	1	1	0	1
295	1	1		1	1			2	2	3		0	1	0	1	0	0	1	0	3	3	3	3	3	2	2	1	0	0	0	0							1	1	1	1	1	1	1	1	1	1	1	1
296	1	1	1	1	1			2	1	3		1	0	0	1	1	1	0	0	3	3	3	5	2	1	1	1	1	1	1	0							1	1	1	1	1	1	1	1	1	1	1	1
297	2	1		1	1			2	1	3		0	1	0	1	0	1	0	0	6	6	2	2	2	2	2	1	1	0	0	0							1	1	0	1	1	1	1	0	0	1	1	0
298	1	1		1	1			2	1	3		1	1	0	0	0	1	0	0	4	4	4	4	4	4	2	1	1	0	0	0							1	1	1	1	1	1	1	1	1	1	1	1
299	2	1		1	1			4	4	3		1	0	0	0	0	0	1	0	2	2	3	3	3	2	3							1	1	0	0		1	0	0	1	1	1	1	1	0	1	1	1
300	2	1	1					2	2	3		0	0	1	0	0	0	0	1	1	1	6	6	2	2	3							1	1	0	0		1	1	0	1	0	1	1	0	0	1	1	0
301	1	1		1	1			2	2	3		1	1	0	1	1	1	0	0	3	3	3	3	2	2	1	1	1	1	0	0							1	1	0	1	1	1	1	0	0	1	1	0
302	1	1		1	1			1	2	4		0	1	0	0	0	0	1	0	3	3	3	4	2	1	2	1	1	0	1	0							1	1	1	1	1	1	1	1	1	1	1	1
303	1			1				2	1	3		0	1	0	1	1	0	0	0	2	2	3	2	2	2	2	0	1	0	1	0							0	1	1	0	1	1	1	1	0	1	1	0
304	1	1		1	1			1	1	3		1	0	0	1	1	0	0	0	6	6	3	3	3	2	2	0	0	1	1	0							0	1	0	1	1	1	1	0	0	0	1	0
305	1	1			1			2	2	2		0	1	0	1	0	0	0	0	2	3	4	5	4	2	2	0	1	0	0	0							1	1	1	1	1	1	1	1	1	1	1	0
306	1	1	1	1	1			1	1	3		1	1	0	1	1	1	0	0	6	6	6	5	6	2	4							0	1	1	0		1	1	0	1	1	1	1	0	0	1	1	0
307	1			1				1	1	3		1	0	0	0	0	0	1	0	2	2	2	3	2	2	3							0	0	1	0		0	1	0	1	1	1	1	0	0	1	1	1
308	2			1	1			4	2	5		0	0	1	0	0	1	0	0	3	3	3	4	2	2	2	1	0	0	0	0							1	1	1	1	1	0	1	1	0	1	1	0
309	1			1	1			1	1	3		1	0	0	0	1	0	0	0	6	6	4	3	2	2	2	0	0	0	1	0							1	1	0	1	1	1	1	0	0	1	1	0
310	2			1	1			2	2	2		1	1	0	1	0	1	0	0	6	6	6	6	3	5	1	1	1	1	1	0							1	0	0	1	1	1	1	0	0	1	1	0
311	1	1						2	2	2		0	0	1	1	0	0	0	0	4	3	4	2	2	2	3							1	0	0	0		1	1	1	1	0	0	1	0	0	1	1	0
312	2	1		1	1			2	1	3		1	0	0	1	1	1	1	0	6	6	3	2	2	2	2	1	1	0	1	0							0	0	0	1	1	1	1	0	0	1	1	0
313	2			1	1			2	2	4		1	1	0	0	1	1	0	0	3	2	2	4	5	5	2	1	1	1	1	0							0	0	1	1	0	1	1	0	0	0	0	0
314	1			1	1			2	2	3		1	1	0	1	1	1	0	0	2	2	3	3	4	2	1	1	1	0	0	0							1	0	0	1	1	1	1	1	0	1	1	0
315	1	1		1	1			2	3	4		1	0	0	1	0	0	0	0	3	3	4	4	3	2	2	1	1	0	1	0							1	1	1	1	1	1	1	1	1	1	1	0
316	1				1			1	2	2		1	0	0	0	1	1	0	0	3	3	3	3	3	4	2	0	1	0	0	0							1	0	1	1	1	1	0	1	1	1	0	1
317	1			1	1			1	1	3		1	0	0	0	1	0	0	0	2	2	2	2	1	1	4							1	0	0	0		1	1	1	1	1	1	1	1	0	1	1	1
318	1			1				1	1	3		1	0	0	0	1	0	0	0	2	2	2	2	2	2	3							0	1	1	0		1	1	1	1	1	1	1	0	0	1	1	0
319	1	1	1	1	1			1	1	4		1	1	0	1	1	1	0	0	3	3	5	5	5	4	1	1	1	1	1	0							1	1	1	1	1	1	1	1	1	1	1	0
320	1	1						2	2	2		0	0	1	1	0	1	0	0	4	3	4	2	2	2	3							1	0	0	0		1	1	1	1	1	1	1	0	0	1	1	0
321	2		1	1				2	2	2		0	1	0	0	0	0	1	0	2	3	4	4	4	5	2	1	1	0	1	0							1	0	0	1	1	1	1	0	1	1	1	0
322	2		1					4	3	5		0	1	0	0	1	0	0	0	2	2	3	2	3	2	1	0	1	0	0	0							1	0	1	1	1	1	1	0	0	0	1	1
323	2			1	1			2	2	2		1	0	0	1	1	0	0	0	4	4	4	2	2	2	3							1	0	0	0		1	1	1	1	1	1	1	1	0	0	0	0
324	2			1	1			2	1	3		1	0	0	0	0	1	0	0	5	4	5	4	4	2	2	1	0	0	0	0							1	1	1	1	1	1	1	1	1	1	1	1
325	1	1		1	1			2	1	4		0	1	0	0	1	1	0	0	3	3	3	2	2	2	2	1	0	0	1	0							1	0	1	1	1	1	1	0	0	1	1	0
326	1	1		1	1			2	2	3		1	1	0	1	1	1	1	0	3	3	4	2	2	2	2	1	1	1	1	0							1	1	0	1	1	1	1	0	1	1	1	0
327	2	1			1			2	2	2		0	0	1	0	0	0	0	1	1	1	1	1	1	1	3							0	0	1	0		1	0	0	0	1	0	1	0	0	1	1	0
328	1	1						2	1	3		1	0	0	0	1	0	0	0	3	5	3	3	3	3	3							1	0	0	0		1	1	1	1	1	1	1	0	0	1	0	0
329	2	1		1	1			2	4	3		1	1	0	0	1	1	0	0	3	3	4	4	3	3	2	1	0	0	1	0							1	0	0	0	1	1	0	1	0	1	0	0
330	1	1	1					1	1	2		1	0	0	0	1	0	0	0	5	4	4	3	3	4	1	1	1	0	0	0							1	1	1	1	1	1	1	1	1	1	1	1
331	1	1	1	1	1			2	2	3		0	1	0	1	1	0	0	0	2	3	4	2	2	2	2	1	1	0	0	0							1	1	1	1	1	1	0	0	0	1	1	0
332	1			1	1			2	2	3		1	1	0	1	0	0	0	0	3	3	3	3	4	4	2	1	1	1	1	0							1	1	1	1	1	1	1	1	1	1	1	1
333	1	1		1	1			2	2	4		0	0	1	0	1	1	0	0	6	6	3	4	1	2	1	1	1	1	1	0							1	1	1	1	1	1	1	1	1	1	1	1
334	2	1		1	1			2	1	3		1	1	0	1	1	1	1	0	2	2	3	3	2	2	1	1	1	1	1	0							1	1	0	1	1	1	1	0	0	1	1	0
335	2	1		1	1			2	2	2		1				1	1			3	3	4	5	2	1	2	1	1		1								1	1	1	1	1	1	1	1	0	1	1	0
336	1	1		1	1			1	2	3		1	1	0	1	0	0	0	0	3	4	4	4	2	2	2	1	1	1	1	0							1	1	1	1	1	1	1	1	1	1	1	1
337	2	1	1	1	1			2	1	4		1	0	0	0	1	0	0	0	2	2	4	2	3	2	2	1	1	0	1	0							1	1	1	1	1	1	1	1	1	1	1	0
338	1	1		1	1			2	2	4		1	1	0	1	1	0	0	0	4	5	5	4	2	2	2	1	1	0	1	0							1	1	1	1	1	1	1	1	1	1	1	0
339	1	1			1			2	1	2		1	1	0	0	0	0	1	0	1	1	2	2	1	1	3							0	1	1	0		1	1	1	1	1	1	1	1	1	1	1	0
340	2	1		1	1			2	1	1		1	1	0	0	1	1	0	0	6	6	4	2	2	3	2	1	0	0	1	0							0	1	0	1	1	1	1	0	1	1	1	0
341	1			1	1			2	3	3		1	1	0	1	1	0	0	0	2	3	5	5	5	5	1	1	1	0	1	0							1	1	1	1	1	1	1	1	0	1	1	0
342	1	1		1	1			2	2	3		1	0	0	0	1	1	0	0	6	6	6	6	1	4	4							1	0	0	0		1	0	1	1	1	1	1	0	1	1	1	1
343	2	1		1	1			2	2	3		1	0	0	1	0	0	0	0	3	2	3	3	3	3	2	0	1	0	0	0							1	1	1	1	0	1	1	0	1	0	0	1
344	1	1		1	1			2	2	3		0	1	0	1	1	1	1	0	6	6	5	6	2	2	2	1	1	0	1	0							1	0	0	1	1	1	1	1	1	1	1	1
345	2	1		1	1			2	1	4		1	0	0	0	0	1	0	0	4	4	4	6	3	3	1	1	1	0	0	0							1	1	1	1	1	1	1	0	1	1	1	0
346	2				1			2	2	2		0	0	1	0	0	1	0	0	4	3	4	2	2	2	3							1	0	0	0		1	1	1	1	0	0	1	0	0	0	0	0
347	1	1		1	1			2	3	2		1	0	0	1	1	1	0	0	3	3	3	3	3	3	1	1	1	1	1	0							1	0	0	1	1	1	1	1	0	1	1	0
348	1	1			1			2	3	2		1	1	0	0	1	1	0	0	2	2	2	1	2	2	2	1	1	0	1	0							1	1	1	1	1	1	0	0	1	0	1	1
349	1	1		1	1			1	1	4		0	1	0	1	0	0	0	0	3	3	3	5	3	4	2	0	0	1	0	1	自身经济原因						1	0	0	1	1	1	1	1	0	0	0	0
350	1	1		1	1			2	1	2		1	1	0	1	1	1	0	0	3	2	4	5	4	2	2	0	1	1	1	0							1	1	0	1	1	1	1	1	0	0	1	0
351	1	1		1	1			2	1	1		1	0	0	1	0	0	0	0	2	3	3	3	3	2	2	1	1	0	1	0							1	1	1	1	1	1	1	0	1	1	1	0
352	1			1	1			2	2	3		1	1	0	1	1	1	0	0	2	2	2	2	2	2	2	1	1	1	1	0							1	1	1	1	1	1	1	1	1	1	1	1
353	1	1		1				2	2	3		1	1	0	1	1	0	0	0	2	3	4	3	3	3	1	1	1	0	0	0							1	1	0	1	0	1	1	1	0	1	1	1
354	1	1	1	1	1			1	2	3		1	1	0	1	1	1	0	0	3	3	3	2	3	2	2	1	0	0	1	0							1	1	0	1	1	1	1	0	0	1	1	0
355	2	1	1	1	1			1	1	3		1	0	0	0	1	1	1	0	3	3	3	4	2	2	2	1	1	0	1	0							1	1	0	1	1	1	1	1	1	1	1	0
356	1	1		1	1			2	2	4		0	1	0	1	0	0	0	0	3	3	3	3	3	3	2	0	1	1	0	0							1	1	1	1	1	1	1	1	0	1	1	0
357	2		1	1	1			2	2	4		1	1	0	0	1	1	1	0	4	4	4	4	4	4	2	0	0	1	1	0							1	0	1	1	1	0	1	0	1	1	1	0
358	2				1			4	2	2		0	0	1	0	0	1	0	0	3	3	4	6	1	3	1	0	0	0	1	0							0	1	1	1	1	1	1	1	1	1	0	0
359	2			1	1			2	2	2		0	1	0	0	0	0	1	0	2	2	3	3	3	2	2	0	1	1	0	0							1	1	1	1	1	0	1	0	0	1	1	1
360	1	1		1	1			2	3	3		1	0	0	1	1	1	0	0	6	6	5	5	2	2	1	1	1	0	1	0							1	1	1	1	1	1	1	1	0	1	1	0
361	1				1			4	2	2		1	0	0	1	0	0	0	0	2	4	3	4	3	2	1	0	0	0	1	0							1	1	1	1	1	1	1	1	1	1	0	0
362	1	1		1	1			2	2	4		1	1	0	1	1	1	0	0	3	3	3	4	4	4	2	1	1	1	1	0							1	1	0	1	1	1	1	1	0	1	1	1
363	1	1		1	1			1	1	3		1	0	0	1	1	1	0	0	5	5	5	5	2	2	1	1	0	0	1	0							1	0	0	1	0	1	1	0	1	1	1	0
364	1			1				1	1	2		0	1	0	0	0	1	0	0	4	4	4	4	4	4	2	1	0	0	0	0							1	0	1	1	1	0	1	1	1	1	1	1
365	1	1			1			2	2	1		1				1	1			1	3	3	2	2	2	4							1	1	1			1	1	1	1	1	1	1	1	1	1	1	1
366	2	1			1			2	1	3		0	1	0	0	1	0	0	0	2	3	3	2	2	2	2	0	1	0	1	0							1	0	1	1	0	1	1	0	0	1	1	0
367	1	1		1	1			2	2	3		0	1	0	1	0	1	0	0	3	3	4	3	4	4	1	1	1	0	1	0							1	1	1	1	1	1	1	1	0	1	1	1
368	1	1						2	2	3		1	0	0	1	0	0	0	0	4	4	4	4	4	4	2	0	1	0	0	0							1	1	1	1	1	1	1	1	1	1	1	1
369	1	1	1	1	1			1	1	2		1	0	0	1	0	1	0	0	1	1	3	3	3	3	2	0	0	0	1	0							1	1	1	1	1	1	1	1	1	1	1	1
370	1			1	1			2	2	4		1	1	0	0	1	0	0	0	3	3	4	3	2	2	2	0	1	1	1	0							1	1	0	1	1	1	1	0	0	1	1	0
371	2	1	1					2	2	2		0	1	0	0	0	1	1	0	2	2	2	3	3	3	2	0	0	0	1	0							1	1	0	1	1	1	1	0	0	1	1	0
372	2	1		1	1			3	3	3		0	0	1	0	0	0	0	1	2	2	6	6	2	1	5												1	1	0	1	1	0	1	0	0	1	1	0
373	2	1	1					2	2	2		0	1	0	0	0	1	1	0	2	2	2	3	3	3	2	0	0	0	1	0							1	1	0	1	1	1	1	0	0	1	1	0
374	1	1		1	1			1	3	3		0	1	0	0	0	0	1	0	2	2	3	2	2	2	2	0	0	0	1	0							0	0	0	1	1	1	1	0	0	1	1	0
375	1	1		1	1			2	2	2		0	0	1	1	0	1	0	0	4	3	4	2	2	2	3							1	0	0	0		1	1	1	1	1	1	1	1	0	1	1	1
376	1				1			2	2	3		1	0	0	1	0	0	0	0	2	3	3	3	2	2	1	1	1	1	0	0							1	1	1	1	1	1	1	1	1	1	1	1
377	1	1		1	1			2	3	2		0	1	0	0	0	1	0	0	3	2	2	6	2	1	1	1	1	0	0	0							1	0	1	1	1	1	1	1	0	1	1	1
378	1	1		1	1			2	1	3		1	1	0	1	0	0	1	0	3	3	4	4	2	2	2	0	1	1	1	0							1	0	0	1	0	1	1	0	0	1	1	0
379	1	1		1	1			2	2	3		1	0	0	1	0	0	0	0	3	4	4	4	4	4	2	0	1	0	0	0							1	0	0	1	1	0	1	0	0	0	0	0
380	2	1		1	1			2	1	3		0	1	0	1	0	1	0	0	6	6	2	2	2	2	2	1	1	0	0	0							1	1	0	1	1	1	1	0	0	1	1	0
381	1	1		1	1			2	2	3		1	0	0	1	0	0	0	0	3	3	5	5	5	5	1	1	1	1	1	0							1	1	1	1	1	1	1	1	1	1	1	1
382	1			1	1			2	2	3		0	1	0	0	1	1	0	0	2	2	2	3	2	2	2	0	1	0	1	0							1	0	1	1	1	1	1	1	1	1	1	1
383	1				1			2	2	3		1	1	0	0	0	1	0	0	2	2	2	2	3	3	2	0	1	1	0	0							1	1	1	1	1	1	1	1	1	1	1	1
384	1	1	1	1	1			2	2	4		1	1	0	0	0	0	1	0	2	3	3	4	2	2	2	1	1	1	1	1	家中有医院工作人员						1	1	1	1	1	1	1	1	1	1	1	1
385	1			1	1			1	1	3		0	1	0	1	1	1	0	0	3	3	3	2	1	1	3							0	1	1	0		1	1	1	1	1	0	1	1	0	1	1	0
386	1	1		1	1			2	1	4		1	1	0	1	1	1	0	0	4	5	5	4	4	4	2	1	0	1	1	0							1	1	1	1	1	1	1	1	1	1	1	1
387	2	1		1	1			2	2	3		1	1	0	0	1	1	0	0	3	2	4	2	1	2	1	1	1	0	1	0							1	1	1	1	1	1	1	0	1	1	1	0
388	1	1		1	1			1	1	3		1	1	0	1	1	0	0	0	2	2	3	3	3	3	3							1	1	0	0		1	1	1	1	1	1	1	0	1	1	1	0
389	1	1		1	1			2	1	3		0	1	0	0	1	0	0	0	1	1	2	4	4	2	2	1	1	1	1	0							1	1	1	1	1	1	1	1	1	1	1	1
390	2	1		1	1			4	4	6				1	1	1	1			1	1	1	1	1	1	4							1	1	1			1	1	1	1	1	1	1	1	1	1	1	1
391	2	1		1	1			2	1	2		1	1	0	0	1	1	1	0	2	2	1	4	3	3	2	1	1	1	1	0							1	1	1	1	1	1	1	1	0	1	1	0
392	1			1				1	1	3		1	0	0	0	1	0	0	0	3	3	3	3	3	2	2	0	1	0	0	0							1	1	0	1	1	1	1	1	1	1	1	1
393	1	1	1	1	1			1	1	1		1	1	0	1	1	1	1	0	4	5	5	5	5	4	2	1	1	1	1	0							1	1	1	1	1	1	1	1	1	1	1	1
394	1				1			1	1	3		0	1	0	0	1	0	0	0	2	2	2	2	1	1	3							0	1	0	0		1	1	1	1	1	1	1	1	1	1	1	1
395	1			1	1			1	1	3		0	1	0	0	1	1	0	0	3	3	3	3	2	2	2	1	0	0	1	0							1	0	0	1	0	1	1	0	0	1	1	0
396	1				1			2	2	3		0	1	0	0	0	1	0	0	4	3	3	3	3	3	3							1	0	0	0		1	1	1	1	1	1	1	1	1	1	1	1
397	1			1	1			2	1	3		1	0	0	0	0	1	0	0	5	5	5	5	2	4	1	1	0	0	0	0							1	1	1	1	1	1	1	1	1	1	1	1
398	2	1		1	1			2	2	3		1	0	0	0	1	0	0	0	3	3	3	3	1	1	2	1	1	0	1	0							1	1	1	1	1	1	1	1	1	1	1	1
399	2	1	1	1	1			2	2	3		1			1	1	1			3	3	3	3	1	1	4								1	1			1	0	0	1	1	1	1	1	0	0	1	1
400	1			1	1			1	1	3		1	0	0	0	1	0	0	0	3	3	3	2	2	1	3							0	0	1	0		1	1	0	1	1	1	1	0	0	1	1	0
401	1	1		1	1			1	1	3		1	1	0	0	0	1	0	0	2	2	3	6	2	2	3							1	1	1	0		0	0	0	1	0	0	1	1	1	0	1	0
402	1	1	1	1	1			2	2	4		1	1	0	1	1	1	0	0	3	3	3	4	5	5	1	1	1	1	1	0							1	1	1	1	1	1	1	1	0	1	1	0
403	3		1					4	3	4		0	0	1	0	0	0	0	1	1	1	1	1	1	1	5												0	0	0	1	1	0	0	0	0	0	0	0
404	1	1	1	1	1			2	2	3		1	1	0	0	1	1	0	0	2	2	3	3	3	2	2	1	1	0	1	0							0	1	1	1	1	1	1	1	1	1	1	0
405	1	1		1	1			2	2	3		1	0	0	0	0	1	0	0	5	3	4	5	6	3	1	1	0	0	0	0							1	0	0	1	1	1	1	0	0	0	0	0
406	1	1		1	1			2	2	2		1	1	0	1	1	0	0	0	4	4	4	4	4	4	1	1	1	1	1	0							1	0	0	1	0	1	1	0	0	1	1	0
407	2	1	1					2	2	2		0	1	0	0	0	1	1	0	2	2	2	3	3	3	2	0	0	0	1	0							1	1	0	1	1	1	1	0	0	1	1	0
408	2	1	1	1	1			2	1	2		1	1	0	1	1	0	0	0	3	3	4	4	4	4	2	1	1	1	1	0							1	1	1	1	1	1	1	1	1	1	1	1
409	1	1		1	1			2	2	1		1	1	0	1	1	1	0	0	3	2	3	3	1	1	2	1	1	0	0	0							1	1	0	1	0	1	1	0	0	1	1	0
410	1				1			2	4	4		1	1	0	0	0	0	0	1	3	3	5	5	5	4	1	1	1	0	1	0							1	1	0	0	0	1	1	0	0	0	0	0
411	1	1						1	1	3		1	1	0	1	0	0	0	0	1	2	5	5	5	5	1	1	1	1	1	0							1	1	1	1	1	1	1	1	1	1	1	1
412	1	1		1	1			2	2	2		1	0	0	0	1	0	0	0	3	3	3	4	4	2	1	1	0	0	1	0							1	1	1	1	1	1	1	1	1	1	1	1
413	1	1		1	1			2	3	2		0	1	0	1	0	1	0	0	3	3	2	2	2	2	1	0	1	0	1	0							1	0	0	1	1	1	1	0	0	1	0	0
414	1	1		1	1			2	4	3		1	1	0	1	1	0	0	0	6	6	6	5	3	3	2	1	1	1	1	0							1	0	1	1	1	1	1	0	0	0	0	0
415	1	1		1	1			1	4	4		0	0	1	0	1	0	0	0	3	3	3	3	2	2	2	1	0	0	0	0							1	1	1	1	1	1	1	1	1	1	1	1
416	1	1		1	1			2	2	4		0	0	1	0	1	0	0	0	3	3	3	4	2	2	2	1	0	0	1	0							1	1	1	1	1	1	1	1	0	1	1	1
417	1	1		1	1			2	2	3		0	0	1	0	0	1	0	0	1	2	6	2	2	2	5												1	1	0	1	1	0	1	0	0	1	1	0
418	1	1		1	1			2	2	2		0	1	0	1	0	0	0	0	3	3	3	1	1	1	2	0	1	0	0	0							1	1	0	0	0	0	1	0	0	1	1	0
419	1	1		1				2	1	3		1	0	0	1	0	0	0	0	6	1	3	3	2	2	2	0	1	0	0	0							1	0	1	0	1	1	1	0	0	1	1	0
420	2	1	1	1	1			1	1	3		1							1	3	3	3	2	2	1	2	1	1	1	1								1	1	1	1	1	1	1	1	1	1	1	1
421	1			1	1			2	2	3		0	0	1	0	1	1	0	0	2	2	3	3	3	2	2	1	1	1	1	0							1	1	1	1	1	1	1	1	0	1	1	1
422	1	1		1	1			2	2	3		1	0	0	1	0	0	1	0	2	2	2	2	3	2	1	1	1	1	1	0							1	1	1	1	1	1	1	1	1	1	1	1
423	1			1	1			1	1	3		0	1	0	1	1	0	0	0	2	2	2	2	1	1	4							0	1	0	0		1	1	1	1	1	1	1	0	1	1	1	0
424	2	1	1	1				2	2	3		0	1	0	0	1	1	1	0	3	2	4	2	1	1	3							1	1	1	0		1	1	1	1	1	1	0	1	0	1	1	1
425	2	1		1	1			1	1	3		0	1	0	0	0	1	0	0	4	2	4	4	5	5	1	1	0	0	1	0							1	0	0	1	1	0	1	1	1	1	1	1
426	1			1	1			2	2	3		1	1	0	0	1	1	0	0	2	3	3	4	2	2	2	1	1	0	1	0							1	1	1	1	0	1	1	1	1	1	1	0
427	1	1		1	1			1	2	3		1	1	0	1	1	1	0	0	3	3	5	4	3	3	1	1	1	0	1	0							1	1	1	1	1	1	1	1	1	1	1	1
428	1	1			1			1	2	4		0	1	0	0	0	0	0	1	6	6	3	3	1	1	2	1	0	0	1	0							1	1	1	1	1	1	1	1	1	1	1	0
429	1	1		1	1			2	2	2		1	1	0	0	0	0	0	1	3	2	3	1	2	2	2	1	1	0	1	0							1	0	1	1	0	1	1	0	0	1	0	0
430	1	1	1	1	1			1	2	3		1	1	0	1	0	1	0	0	3	3	5	5	3	3	1	1	1	1	1	0							1	1	1	1	1	1	1	1	1	1	1	1
431	2				1			4	2	5		0	0	1	0	0	0	0	1	2	2	6	3	3	6	2	0	0	0	1	0							1	0	1	1	1	1	1	1	0	1	1	1
432	2	1		1	1			2	2	3		1	1	0	1	0	1	0	0	3	3	4	5	4	2	3							0	1	1	0		1	0	1	1	1	1	1	0	0	1	1	0
433	3	1	1	1	1			4	4	5		0	0	1	0	0	0	0	1	6	6	6	6	6	6	5							1	1	1	0		1	1	1	1	1	1	1	1	1	1	1	1
434	1				1			2	1	3		1	0	0	0	0	1	0	0	2	2	3	3	3	3	2	0	0	0	1	0							1	1	1	1	1	1	1	1	1	1	1	1
435	1	1		1	1			1	1	2		1	0	0	0	0	1	0	0	2	2	3	2	2	3	2	1	1	0	1	0							1	0	0	1	1	1	1	0	0	1	1	0
436	1	1		1	1			2	2	3		1	0	0	1	1	1	1	0	2	2	3	3	3	4	3							1	1	1	0		1	1	1	1	1	1	1	1	1	1	1	1
437	1				1			1	1	3		0	1	0	0	1	0	0	0	2	2	2	2	1	1	3							0	1	0	0		1	1	1	1	1	1	1	1	1	1	1	1
438	1	1		1	1			2	2	3		1	1	0	1	0	0	0	0	3	3	5	4	5	4	2	1	0	0	1	0							1	1	0	1	1	1	1	0	0	0	1	1
439	1	1		1	1			2	2	3		1	1	0	1	1	1	0	0	3	3	4	5	4	4	1	1	1	0	1	0							1	1	1	1	1	1	1	0	0	1	1	1
440	1	1		1	1			2	2	2		1	1	0	0	1	1	0	0	2	2	3	4	3	3	2	1	1	1	1	0							1	1	1	1	1	1	1	1	0	1	1	0
441	1	1		1	1			2	1	3		0	1	0	1	1	1	0	0	3	2	3	4	5	5	1	1	0	0	1	0							1	1	1	1	1	1	1	1	1	1	1	1
442	1	1			1			1	3	3			1				1			2	2	1	3	1	1	2	1	1		1								0	1	0	1	1	1	1	0	0	1	1	0
443	1			1				1	2	2		1	0	0	0	1	0	0	0	2	2	2	3	1	4	3							0	0	1	0		0	0	0	1	1	1	1	0	1	1	1	0
444	2			1	1			2	2	4		0	1	0	0	1	0	0	0	3	2	4	4	4	4	1	1	1	0	1	0							1	0	1	1	1	1	1	0	0	1	1	0
445	1	1		1	1			2	1	1		1	0	0	0	1	0	0	0	2	2	3	3	2	2	2	1	1	0	1	0							1	1	1	1	1	1	1	1	1	1	1	0
446	1				1			1	2	4		0	0	1	0	0	0	0	1	3	3	3	3	2	2	2	0	1	0	0	0							1	1	1	1	1	1	1	1	1	1	1	1
447	2			1	1			2	2	2		1	0	0	1	1	0	0	0	4	4	4	2	2	2	2	0	0	0	1	0							1	1	1	1	1	1	1	0	0	0	0	0
448	1			1	1			2	2	2		0	1	0	1	0	0	0	0	2	2	2	2	2	3	3							1	1	0	0		1	0	0	1	1	1	1	0	0	1	1	1
449	1				1			3	3	5		0	0	1	0	0	0	0	1	1	3	2	6	6	3	1	0	1	0	0	0							1	0	1	1	0	0	1	0	1	1	1	1
450	1	1			1			2	2	3		0	0	1	0	0	0	0	1	3	3	4	3	2	1	1	1	1	0	0	0							1	1	1	1	1	1	1	1	1	1	1	1
451	1	1		1	1			2	3	3		1	1	0	1	1	1	0	0	3	3	4	5	3	2	1	1	1	1	1	0							1	1	1	1	1	1	1	1	1	1	1	1
452	1	1			1			2	2	3		0	1	0	0	0	1	0	0	3	3	3	3	3	2	2	1	1	0	0	0							1	1	1	1	1	1	1	1	1	1	1	0
453	1	1		1	1			2	2	3		1	1	0	1	1	1	0	0	2	3	3	3	3	3	2	1	1	0	1	0							1	1	1	1	1	1	1	1	1	1	1	1
454	1	1		1				4	4	3		1	0	0	0	1	0	0	0	3	4	3	1	1	1	2	1	0	0	0	0							1	1	1	1	1	1	1	1	1	1	1	0
455	1	1		1	1			2	2	3		1	1	0	1	1	1	0	0	3	2	5	3	3	3	1	1	1	1	0	0							1	0	1	0	0	1	1	0	1	1	1	0
456	2	1		1	1			2	2	3		1	1		1	1	1			2	2	4	3	1	2	2	1	1		1								1	0	1	1	1	1	1	1	0	1	1	0
457	1	1	1	1	1			2	1	3		1	1	0	1	1	1	1	0	1	1	1	1	1	3	2	1	1	0	0	0							1	1	1	1	1	1	1	1	1	1	1	1
458	1			1	1			2	3	3		1	1	0	0	1	0	1	0	2	2	2	6	2	2	2	1	1	1	1	0							1	1	1	1	1	1	1	1	0	1	1	0
459	1	1		1				1	1	2		1	1	0	1	0	0	1	0	3	3	5	4	2	2	2	1	1	1	1	0							1	1	1	1	1	1	1	1	1	1	1	1
460	1			1	1			2	1	3		0	1	0	1	0	0	0	0	6	1	1	6	2	2	3							0	1	0	0		1	1	1	1	1	1	1	1	1	1	1	1
461	1	1		1	1			2	1	2		1	1	0	0	0	0	1	0	2	3	3	5	4	3	2	1	0	0	1	0							1	1	1	1	1	1	1	1	1	1	1	1
462	1	1		1	1			2	1	2		1	1	0	1	1	1	0	0	3	3	5	4	4	3	2	1	1	0	1	0							1	1	0	1	1	1	1	1	0	1	1	0
463	1	1		1	1			2	2	3		1	1	0	0	1	1	1	0	2	2	2	5	4	5	2	0	1	0	0	0							1	1	1	1	1	1	1	1	1	1	1	0
464	1	1		1	1			2	2	3		1	1	0	1	0	1	1	0	2	3	3	4	3	2	1	1	1	1	0	0							1	1	1	1	1	1	1	1	1	1	1	1
465	1			1	1			1	1	3		1	0	0	1	0	0	0	0	6	6	3	2	2	2	3							0	0	1	0		1	1	0	1	1	1	1	0	1	1	1	1
466	1	1		1	1			1	1	3		1	1	0	1	1	1	1	0	5	5	5	5	5	5	1	1	1	0	1	0							1	1	1	1	1	1	1	1	1	1	1	1
467	1	1						2	2	2		0	0	1	1	0	1	0	0	4	3	4	2	2	2	3							1	0	0	0		1	1	1	1	1	1	1	0	0	1	1	0
468	1	1		1	1			2	2	2		1	1	0	1	1	1	0	0	2	2	2	2	2	2	2	1	1	1	1	0							1	1	1	1	1	1	1	1	1	1	1	1
469	1	1		1	1			1	1	3		1	0	0	0	0	0	1	0	4	3	4	4	4	4	2	0	1	0	0	0							1	1	1	1	1	1	1	0	0	1	1	0
470	1	1		1	1			1	4	3		1	0	0	0	0	1	0	0	2	2	2	2	2	2	2	1	0	0	1	0							1	1	1	1	1	1	1	1	1	1	1	1
471	1	1			1			4	4	3		1	0	0	0	0	0	0	1	2	2	2	3	6	1	2	0	0	0	1	0							1	0	0	1	1	0	1	0	0	1	1	0
472	1	1	1	1	1			2	2	3		1	1	0	1	1	0	0	0	2	2	3	2	2	1	2	1	1	1	1	0							0	1	1	1	1	1	1	1	1	1	1	1
473	2	1		1				2	1	3		0	1	0	1	1	1	0	0	3	3	4	5	3	4	1	1	1	1	1	0							1	1	1	1	1	1	1	1	0	1	1	1
474	1	1	1	1	1			2	3	5		1	1	0	1	1	1	0	0	1	1	6	1	5	5	1	1	1	1	1	1	政府的治疗价格昂贵，政府的防御能力太差						1	0	0	1	1	1	1	0	0	0	0	0
475	2	1		1	1			2	2	2		1	0	0	1	1	1	0	0	3	3	4	5	4	2	1	1	1	1	1	0							0	1	0	1	1	1	1	0	0	1	1	0
476	1	1		1	1			2	2	2		0	1	0	1	0	0	0	0	3	3	3	1	1	1	2	0	1	0	0	0							1	1	0	0	0	0	1	0	0	1	1	0
477	1	1		1				1	1	3		0	1	0	1	1	1	0	0	5	5	5	5	2	2	1	0	0	0	1	0							1	1	1	1	1	1	1	1	1	1	1	1
478	2	1		1	1			2	2	3		0	0	1	1	0	1	0	0	4	4	5	3	2	1	2	1	1	1	1	0							1	1	1	1	1	1	1	0	0	1	1	0
479	1	1			1			2	2	3		0	1	0	1	0	1	0	0	3	3	3	3	2	2	3							0	0	1	0		1	1	1	1	1	1	1	1	1	1	1	0
480	1				1			1	1	3		0	1	0	0	1	0	0	0	2	2	2	2	1	1	3							0	1	0	0		1	1	1	1	1	1	1	1	1	1	1	1
481	1	1	1	1	1			2	2	3		1	0	0	1	1	0	0	0	2	2	2	2	2	2	1	1	1	1	1	0							1	0	1	1	1	1	1	1	0	1	1	1
482	1	1		1	1			3	3	4		1	1	0	1	1	1	0	0	4	3	5	5	4	5	1	1	1	1	1	0							1	0	1	1	1	1	1	0	0	0	1	1
483	1	1		1	1			2	2	4		1	1	0	0	0	1	0	0	4	4	4	5	4	2	1	1	1	0	0	0							0	1	0	1	1	1	1	1	0	0	0	0
484	1			1	1			2	3	3		0	1	0	1	0	1	0	0	2	2	6	6	5	5	2	1	0	0	1	0							0	0	0	1	1	1	1	0	0	1	1	0
485	2	1		1	1			2	2	2		1	1	0	1	1	1	1	0	3	4	3	2	1	2	2	1	1	1	0	0							1	1	1	1	1	1	1	1	1	1	1	1
486	1	1		1	1			1	1	4		1	0	0	1	1	1	0	0	2	2	2	2	2	2	3							1	0	0	0		1	1	1	1	1	1	1	1	1	1	1	1
487	1			1	1			2	1	3		1	0	0	1	1	1	0	0	3	3	3	2	2	2	3							1	0	0	0		0	1	0	1	1	1	1	1	1	1	1	0
488	1	1		1	1			2	2	4		1	1	0	1	1	0	0	0	2	2	5	3	2	4	1	1	1	0	1	0							1	1	1	1	1	1	1	1	1	1	1	0
489	1	1		1	1			2	4	4		1	0	0	0	0	1	0	0	2	2	2	2	6	1	3							0	1	1	0		0	1	0	1	0	1	1	1	0	1	1	0
490	1	1			1			1	2	4		0	1	0	0	0	0	1	0	4	3	3	4	2	1	2	1	1	0	0	0							1	1	1	1	1	1	1	1	1	1	1	1
491	2			1	1			2	3	3		0	1	0	0	0	1	0	0	3	3	5	5	5	5	1	1	1	1	1	0							1	0	0	1	1	1	1	0	0	0	0	0
492	1	1	1		1			1	1	1		1	1	0	1	0	0	0	0	3	4	4	5	5	5	1	1	1	0	0	0							1	1	1	1	1	1	1	1	1	1	1	1
493	1			1	1			2	1	3		1	0	0	0	0	0	1	0	2	2	3	2	2	2	3							0	0	1	0		0	0	0	1	1	1	1	1	0	1	1	0
494	1	1	1	1	1			1	1	3		0	1	0	0	0	1	0	0	2	2	3	2	2	2	2	1	0	0	1	0							1	1	1	1	1	1	1	1	1	1	1	1
495	1	1		1	1			2	2	3		1	1	0	1	1	1	0	0	2	2	3	6	2	3	1	1	1	1	1	0							1	1	1	1	1	1	1	1	0	1	1	0
496	1				1			2	2	3		0	1	0	0	0	1	0	0	1	1	1	1	1	6	4							0	1	0	0		1	0	0	1	1	1	1	0	1	1	1	1
497	1	1		1	1			2	1	3		1	1	0	1	1	1	1	0	2	2	3	3	3	3	1	1	1	1	1	0							1	1	1	1	1	1	1	1	1	1	1	1
498	1			1				2	2	2		0	0	1	1	0	1	0	0	4	3	4	2	2	2	3							1	0	0	0		1	1	0	0	0	0	1	0	0	1	1	0
499	3	1	1	1	1			4	4	5		0	0	1	0	0	0	0	1	6	6	6	6	6	6	5							1	1	1	0		1	1	1	1	1	1	1	1	1	1	1	1
500	1			1	1			2	1	3		1	1	0	1	1	1	0	0	4	3	4	4	2	4	2	1	0	0	1	0							1	0	1	1	1	0	1	1	0	1	1	0
501	2	1	1	1	1			2	1	5		0	0	1	0	0	0	0	1	2	2	2	1	2	2	2	0	0	1	1	0							1	1	1	1	1	1	1	1	1	1	1	1
502	2	1						4	2	3		0	1	0	0	1	0	0	0	3	3	3	3	3	3	4							0	0	1	0		0	0	0	1	0	1	1	0	0	1	1	1
503	1	1		1	1			2	1	4		1	1	0	0	1	1	0	0	3	3	3	4	3	2	2	1	0	1	1	0							0	1	0	1	1	1	1	0	0	1	1	0
504	2			1				2	2	2		0	0	1	0	1	0	0	0	2	2	2	3	3	4	1	1	0	0	0	0							1	1	0	1	1	1	1	1	0	1	1	0
505	1			1	1			2	3	3		0	1	0	0	1	1	0	0	3	3	2	4	2	3	2	1	0	0	1	0							0	1	0	1	1	1	1	0	0	0	1	0
506	1				1			2	2	2		0	1	0	1	1	1	0	0	3	3	3	1	1	1	2	0	0	0	1	0							1	1	1	0	0	0	1	1	0	0	0	0
507	1	1		1	1			2	4	3		0	0	1	0	0	0	0	1	3	3	3	3	2	2	2	1	0	0	0	0							1	0	0	1	1	1	1	1	1	1	1	0
508	2	1	1	1	1			2	1	3		1	1	0	0	1	0	0	0	3	3	3	5	3	2	2	0	1	0	1	0							1	0	0	1	1	1	1	1	1	1	1	1
509	1	1			1			2	1	3		0	1	0	0	0	1	0	0	3	3	3	3	2	3	2	1	1	1	1	0							1	1	1	1	1	1	1	1	0	1	1	1
510	1	1		1	1			1	1	3		1	1	0	0	0	1	0	0	2	2	3	6	2	2	3							1	1	1	0		0	0	0	1	0	0	1	1	1	0	1	0
511	2			1				2	3	2		0	1	0	0	0	1	0	0	2	1	6	5	3	2	1	0	0	1	0	0							1	0	0	1	1	1	1	1	1	1	1	1
512	1			1				4	4	5		0	0	1	1	0	1	0	0	4	3	4	2	2	2	3							1	1	0	0		1	1	0	0	0	1	1	0	0	1	1	0
513	2	1		1	1			2	1	3		0	1	0	1	1	0	0	0	2	2	3	2	2	2	3							1	1	1	0		0	1	0	1	1	1	1	0	0	1	1	0
514	2		1					2	2	2		0	1	0	0	0	1	1	0	3	3	3	3	3	2	3							0	1	0	0		1	1	1	1	1	1	1	0	1	1	1	1
515	2	1		1	1			2	2	4		1	1	0	0	0	0	1	0	2	3	4	5	2	2	1	1	0	0	1	0							1	1	0	1	1	1	1	1	1	1	1	0
516	1	1		1	1			2	1	2		1	0	0	0	1	0	0	0	4	3	3	3	3	5	3							1	1	0	0		1	1	1	1	1	1	1	1	1	1	1	1
517	1	1		1	1			2	2	3		1	1	0	1	1	1	0	0	2	2	2	2	2	2	2	1	1	0	0	0							1	1	1	1	1	1	1	1	1	1	1	0
518	1	1		1	1			1	1	3		1	1	0	0	1	1	0	0	2	2	3	3	2	1	3							1	1	1	0		1	1	1	1	1	1	1	1	1	1	1	0
519	1	1		1	1			1	1	3		1	1	0	0	1	0	0	0	2	2	2	2	1	1	3							0	0	1	0		1	0	1	1	1	1	1	1	0	1	1	0
520	2	1		1				1	1	2		0	1	0	0	1	0	0	0	1	1	2	1	1	1	4							1	0	0	0		1	1	1	1	1	1	1	1	1	1	1	1
521	1	1		1	1			2	2	3		1	1	0	1	1	1	0	0	4	3	3	3	4	2	2	0	1	0	1	0							1	1	1	1	1	1	1	1	1	1	1	1
522	1				1			1	2	2		0	1	0	0	1	0	0	0	3	3	3	3	2	2	3							0	1	0	0		1	1	0	0	1	1	1	0	0	1	1	0
523	1	1		1	1			2	2	3		1	0	0	0	1	0	0	0	4	4	4	4	4	4	2	0	1	1	0	0							1	1	1	1	1	1	1	1	1	1	1	1
524	1	1		1				4	4	5		1	0	0	0	1	0	0	0	3	3	3	3	3	3	2	1	1	0	0	0							1	1	0	1	1	1	1	0	1	1	0	0
525	1	1	1					2	1	3		1	1	0	0	1	1	0	0	3	2	3	3	3	3	2	1	1	1	0	0							1	1	1	1	1	1	1	0	0	0	0	0
526	1	1						2	2	2		0	0	1	1	0	0	0	0	4	3	4	2	2	2	3							1	0	0	0		1	1	1	1	0	0	1	0	0	1	1	0
527	1		1	1	1			2	1	2		1	0	0	0	0	0	1	0	3	3	4	5	2	2	2	1	1	0	1	0							1	1	1	1	1	1	1	0	0	1	1	0
528	1	1		1	1			2	3	4		0	1	0	1	1	1	0	0	2	2	4	4	4	4	2	1	1	0	1	0							1	0	1	1	1	1	1	0	1	1	1	1
529	2	1	1	1	1			2	1	3		0	1	0	0	1	1	0	0	3	3	5	3	2	2	1	1	1	0	1	0							1	1	1	1	1	1	1	1	1	1	1	1
530	1	1		1	1			2	1	3		1	0	0	0	1	1	0	0	2	3	3	3	4	2	2	1	1	1	1	0							1	1	1	1	1	1	1	1	1	1	1	1
531	1	1		1	1			2	2	3		1	1	0	1	1	1	0	0	2	4	2	5	2	2	1	1	1	1	0	0							1	1	1	1	1	1	1	0	0	1	1	0
532	1		1	1	1			2	1	3		0	1	0	1	1	1	0	0	3	4	4	2	1	1	3							1	1	1	0		1	0	0	1	1	0	1	1	0	1	0	0
533	1	1			1			1	2	4		0	1	0	0	1	0	0	0	6	6	3	3	2	1	1	1	1	0	1	0							1	1	1	1	1	1	1	1	1	0	1	1
534	1	1		1	1			2	2	3		1	1	0	1	1	1	1	0	3	3	4	2	2	2	2	1	1	1	1	0							1	1	0	1	1	1	1	0	1	1	1	0
535	1		1		1			1	2	4		0	0	1	0	0	0	0	1	3	3	3	3	2	2	2	0	1	0	0	0							1	1	1	1	1	1	1	1	1	1	1	1
536	2	1		1	1			2	2	3			1			1	1			3	3	2	2	2	1	2	1	1		1								1	1	1	1	1	1	1	1	1	1	1	1
537	2				1			4	2	3		0	1	0	0	0	1	0	0	3	3	3	3	3	3	2	1	0	0	0	0							1	1	1	1	1	1	1	1	1	1	1	1
538	1	1		1				4	4	3		1	0	0	0	1	0	0	0	3	4	3	1	1	1	2	1	0	0	0	0							1	1	1	1	1	1	1	1	1	1	1	0
539	2	1		1	1			2	2	3		0	0	1	0	0	0	0	1	2	2	2	2	2	2	4							1	1	1	0		1	1	1	1	1	0	1	0	0	1	1	0
540	1	1		1	1			2	2	1		1	0	0	0	0	0	0	1	1	1	1	2	2	2	4							0	0	1	0		1	0	0	1	1	1	1	1	0	1	1	0
541	2	1		1	1			2	1	3		0	1	0	1	1	0	0	0	2	2	3	2	2	2	2	1	0	0	1	0							0	1	0	1	1	1	1	0	0	1	1	0
542	2	1		1	1			2	1	3		0	1	0	1	1	0	0	0	2	2	3	2	2	2	2	1	0	0	1	0							0	1	0	1	1	1	1	0	0	1	1	0
543	1	1			1			2	2	3		0	1	0	0	1	0	0	0	4	4	4	2	3	3	3							0	1	0	0		1	1	1	1	1	1	1	1	1	1	1	1
544	1		1	1	1			4	4	2		0	0	1	0	0	0	0	1	3	3	3	5	2	2	2	1	1	1	1	0							1	1	1	0	0	1	0	0	0	1	1	0
545	1	1	1	1	1			2	1	3		1	0	0	0	0	1	0	0	2	2	2	2	3	2	3							1	1	1	0		1	0	1	1	1	1	1	1	0	1	1	0
546	1	1		1	1			2	1	3		0	1	0	0	0	1	0	0	3	3	3	3	3	3	2	1	0	0	0	0							1	1	0	1	1	1	1	0	0	1	1	1
547	2			1	1			2	4	3		1	0	0	0	1	1	0	0	1	2	2	4	4	4	2	1	1	0	1	0							1	1	1	1	1	1	1	1	0	0	0	0
548	1	1		1	1			2	2	3		1	0	0	1	0	1	0	0	3	2	4	4	2	2	1	1	1	1	1	0							1	1	1	1	1	1	1	1	1	1	1	1
549	1		1	1	1			2	3	3		1	0	0	1	1	1	0	0	2	2	3	3	3	3	2	1	1	1	1	0							0	0	0	1	1	1	1	1	0	1	1	1
550	2	1		1	1			2	3	3		1	0	0	0	1	0	0	0	3	3	5	4	2	2	1	1	0	0	0	0							1	0	0	1	1	0	1	0	0	0	0	0
551	1			1	1			2	2	3		1	1	0	0	0	0	1	0	2	2	2	3	2	2	2	1	1	1	1	0							1	0	0	1	1	0	1	1	1	1	1	1
552	1	1		1	1			2	2	3		1	1		1	1	1			5	5	5	5	2	1	1	1	1	1	1								1	0	1	1	1	1	1	1	1	1	1	1
553	1	1		1	1			2	1	3		1	0	0	1	1	1	0	0	2	3	3	2	2	1	3							0	1	1	0		1	0	0	1	1	1	1	0	1	1	1	0
554	2				1			2	4	5		0	0	1	0	0	0	0	1	6	6	6	6	6	6	2	0	0	0	1	0							1	0	0	1	0	1	1	1	1	1	0	1
555	1	1		1	1			2	2	3		0	1	0	0	0	1	1	0	3	3	3	3	2	2	2	1	1	0	0	0							1	1	0	1	1	1	1	1	1	1	1	0
556	1	1		1	1			1	3	3		1	0	0	0	0	1	0	0	5	5	6	6	6	2	1	1	0	0	0	0							0	0	0	1	1	1	0	0	0	0	1	1
557	1	1		1	1			2	2	2		1	1	0	1	1	1	0	0	2	2	2	2	2	2	1	1	1	0	0	0							1	0	1	1	1	1	1	0	0	1	1	0
558	1			1	1			2	1	4		0	1	0	0	1	0	0	0	2	2	6	4	4	3	3							1	0	0	0		1	0	1	1	1	1	1	0	0	1	1	1
559	1	1		1	1			2	3	3		0	1	0	1	1	1	0	0	2	2	2	3	3	3	2	1	1	0	1	0							1	1	1	1	1	1	1	1	1	1	1	1
560	1			1				2	4	3		1	0	0	1	0	1	0	0	3	2	4	1	1	1	3							1	0	0	0		0	1	0	0	0	0	1	0	0	0	0	0
561	3	1		1	1			2	1	3		1	0	0	1	0	0	0	0	2	6	2	3	2	2	3							1	1	0	0		0	0	0	0	1	1	1	0	0	1	1	0
562	1	1		1	1			2	2	4		0	1	0	1	1	0	0	0	5	5	5	5	3	3	1	1	1	1	1	0							1	1	0	1	1	1	1	1	0	1	1	0
563	1	1		1	1			2	2	3		1	0	0	1	1	1	0	0	4	4	4	2	3	2	1	1	0	0	1	1	自身安全						1	1	1	1	1	1	1	1	1	1	1	0
564	2			1	1			1	1	2		0	1	0	0	1	0	0	0	2	2	2	2	1	1	3							0	1	1	0		1	0	0	1	1	1	1	0	0	1	1	0
565	1	1		1	1			2	2	2		1	1	0	0	1	1	0	0	3	2	3	4	4	3	2	1	1	0	1	0							0	0	1	1	1	1	1	0	0	1	1	0
566	1	1	1	1	1			2	1	4		1	0	0	0	0	1	0	0	2	2	3	2	2	2	2	0	1	1	1	0							0	1	1	1	1	1	1	1	1	1	1	0
567	1	1		1	1			2	2	2		1			1	1	1			3	4	4	4	2	1	2	1	1		1								1	0	0	1	1	1	1	0	0	1	1	1
568	2	1			1			2	2	4		1	1	0	1	1	0	0	1	3	3	3	3	4	2	2	1	1	0	0	0							1	0	0	1	0	1	1	0	0	1	1	0
569	1			1				2	2	3		0	1	0	0	0	1	0	0	2	3	3	3	2	4	3							0	0	1	0		1	1	1	1	1	1	1	1	1	1	1	0
570	1	1		1	1			2	1	3		1	0	0	0	1	0	0	0	3	1	3	5	2	2	1	1	1	1	1	0							1	1	1	1	1	1	1	1	1	1	1	1
571	1	1			1			1	1	3		1	1	0	0	0	0	1	0	1	1	1	1	3	1	4							0	0	1	0		1	1	1	1	1	1	1	1	1	1	1	1
572	1	1	1	1	1			2	1	3		1	1	0	1	1	1	1	0	2	2	3	2	2	2	4							1	1	1	0		1	1	1	1	1	1	1	1	1	1	1	1
573	1				1			2	2	3		0	1	0	1	0	0	0	0	3	4	4	4	4	3	1	0	0	0	1	0							1	0	1	0	1	0	1	0	1	1	1	0
574	1			1	1			1	3	3		1	1	0	0	1	1	0	0	3	3	3	5	3	1	1	1	1	0	0	0							1	1	1	1	1	1	1	1	1	1	1	1
575	1			1				1	2	3		1	0	0	0	0	1	0	0	3	3	3	4	4	4	2	1	0	0	0	0							1	1	1	1	1	1	1	1	1	1	1	1
576	1	1						1	1	1		1	0	0	1	0	0	0	0	5	5	5	5	5	5	2	1	1	0	0	0							1	0	1	1	1	1	0	1	1	1	1	1
577	1			1	1			2	1	3		0	1	0	0	1	1	0	0	3	3	3	4	2	1	2	1	0	0	0	0							1	1	1	1	1	1	1	1	1	1	1	1
578	1	1			1			2	2	3		1	0	0	0	0	1	0	0	2	2	2	5	3	3	1	1	1	1	1	0							1	1	1	1	1	1	1	0	0	1	1	0
579	1	1		1	1			1	1	3		0	1	0	1	1	1	1	0	2	2	2	2	2	1	4							1	0	0	0		1	1	1	1	1	1	1	0	1	1	1	0
580	1			1	1			2	2	2		1	0	0	0	0	1	0	0	2	2	2	2	2	2	3							0	1	0	0		1	1	1	1	1	0	1	0	1	0	1	0
581	1	1		1	1			2	4	3		1	0	0	1	0	0	0	0	3	3	3	5	3	2	2	1	0	0	0	0							1	1	1	1	1	1	1	1	1	1	1	1
582	1	1		1	1			2	3	3		0	1	0	1	1	1	0	0	2	2	3	2	2	2	2	1	1	0	1	0							1	1	1	1	1	1	1	1	1	1	1	1
583	1	1	1	1	1			2	2	3		1	1	0	1	1	1	0	0	3	3	3	3	3	3	1	1	1	1	1	0							1	1	1	1	1	1	1	1	1	1	1	1
584	1			1	1			1	1	3		1	0	0	1	0	0	0	0	2	2	3	2	2	2	2	0	0	0	1	0							1	1	1	1	1	1	1	1	1	1	1	1
585	1	1		1	1			2	2	5		1			1	1	1			2	6	3	6	1	1	2	1	1		1								1	1	1	1	1	1	1	1	0	1	1	0
586	1			1	1			2	4	5		0	1	0	1	0	1	0	0	2	2	2	4	2	2	2	1	0	0	1	0							1	1	0	1	1	1	1	0	1	1	1	0
587	1	1		1	1			2	4	3		0	0	1	1	1	1	0	0	3	3	5	4	2	2	1	1	1	0	1	0							1	0	0	1	1	1	1	1	0	1	1	1
588	1			1	1			2	2	3		0	0	1	0	0	1	0	0	4	3	4	3	2	2	3							1	0	0	0		1	0	1	1	1	1	1	0	0	1	1	0
589	2	1		1	1			2	1	3		0	1	0	1	1	0	0	0	2	2	3	2	2	2	3							1	1	1	0		0	1	0	1	1	1	1	0	0	1	1	0
590	1				1			2	2	3		1	1	0	0	0	1	0	0	2	2	3	5	5	3	2	1	1	0	1	0							1	0	1	1	1	1	1	0	0	1	1	0
591	1	1		1	1			3	3	3		1	1	0	0	1	0	0	0	3	6	4	3	1	1	2	1	1	0	1	0							1	1	1	1	1	1	1	1	1	1	1	1
592	1	1		1	1			4	2	3		0	0	1	0	1	0	0	0	3	3	3	4	2	2	1	1	1	1	0	0							1	1	1	0	1	1	1	1	0	1	0	0
593	1			1	1			2	1	2		0	1	0	0	0	1	1	0	3	3	3	5	4	3	1	1	0	0	1	0							1	1	0	1	1	1	1	0	0	1	0	0
594	1	1		1	1			2	1	3		1	0	0	0	0	1	0	0	4	6	2	4	3	2	1	1	0	0	1	0							1	1	1	1	0	0	1	1	0	1	1	0
595	1	1		1	1			2	2	4		1	1	0	1	1	1	0	0	2	2	3	2	1	1	3							0	0	0	1	自己身体素质较好	1	0	0	0	0	0	1	0	0	1	1	0
596	1			1	1			2	2	3		0	0	1	0	0	1	0	0	4	3	4	3	2	2	3							1	0	0	0		1	0	1	1	1	1	1	0	0	1	1	0
597	1	1		1	1			2	2	3		1	1	0	1	1	1	0	0	4	4	4	3	3	2	2	1	1	0	1	0							0	0	0	1	0	0	0	0	0	1	1	0
598	1	1	1	1	1			2	1	3		1	1	0	1	1	0	0	0	2	2	2	2	2	2	2	1	1	1	1	0							1	1	1	1	1	1	1	1	1	1	1	1
599	1	1	1	1	1			2	2	3		1	0	0	1	0	0	0	0	5	3	3	3	3	3	1	1	1	1	1	0							1	1	1	1	1	1	1	1	1	1	1	1
600	2			1	1			2	2	3		1	1	0	1	1	1	1	0	2	2	3	4	3	3	2	1	1	1	1	0							1	0	0	1	1	1	1	1	0	0	1	1
601	1	1	1	1	1			2	2	3		1	0	0	0	0	1	0	0	2	2	2	3	1	1	2	0	0	0	1	0							1	1	1	1	1	1	1	0	1	1	1	0
602	1			1	1			1	1	4		1	0	0	0	0	0	0	1	3	2	3	4	3	3	2	1	0	0	1	0							1	0	1	1	1	1	1	1	0	1	1	0
603	1	1			1			2	2	3		1	1	1	1	0	0	0	0	3	3	3	4	4	3	2	1	1	1	1	0							1	1	1	1	1	1	1	1	1	1	1	0
604	1				1			2	2	3		0	1	0	1	1	1	0	0	3	2	5	3	4	5	1	1	0	0	0	0							1	1	1	1	0	1	1	0	0	1	1	0
605	1	1		1	1			2	2	3		1	1	0	1	1	1	0	0	6	1	6	6	6	6	2	1	1	1	1	0							1	1	1	1	1	1	1	1	1	1	1	0
606	1	1		1	1			2	2	2		1	1	0	1	0	1	0	0	6	6	2	4	3	3	2	1	1	1	1	0							1	0	1	1	1	1	1	1	1	1	1	1
607	1	1		1	1			2	3	3		0	1	0	1	1	1	0	0	2	2	2	3	3	3	2	1	1	0	1	0							1	1	1	1	1	1	1	1	1	1	1	1
608	1	1		1	1			2	1	3		1	1	0	1	0	0	0	0	3	4	5	2	2	2	1	1	1	1	1	0							0	1	1	1	1	1	1	1	0	1	1	0
609	1			1				2	1	3		1	0	0	0	1	0	0	0	2	2	2	4	3	3	1	1	0	0	0	0							0	1	1	1	1	0	1	1	1	1	1	0
610	1			1				2	2	3		1	1	0	0	1	0	0	0	3	3	3	3	4	4	1	0	1	1	1	0							1	0	1	1	1	1	1	1	0	1	1	0
611	2	1		1	1			2	1	3		1	0	0	1	0	1	0	0	2	2	2	2	2	2	3							1	1	1	0		0	0	1	1	1	1	1	0	0	1	1	0
612	1	1		1	1			2	2	3		1	1	0	1	1	0	0	0	2	2	2	5	5	5	1	1	1	1	1	0							1	1	1	1	1	1	1	1	1	1	1	0
613	1	1		1				1	4	3		0	1	0	0	1	0	0	0	2	2	2	4	4	3	2	1	0	0	1	0							1	0	1	1	1	1	0	0	0	1	1	1
614	2	1		1	1			2	3	3		1	1	0	1	1	0	0	0	3	3	4	4	3	3	1	1	1	1	1	0							1	0	1	1	1	1	0	1	1	1	1	0
615	1	1		1	1			2	1	2		1	1	0	1	0	1	0	0	4	5	5	5	2	2	2	1	1	1	1	0							1	1	1	1	1	1	1	1	1	1	1	1
616	1	1			1			2	2	1		0	1	0	1	0	0	0	0	2	2	2	3	2	2	2	1	1	0	1	0							1	1	0	1	0	1	1	0	0	1	1	0
617	1	1		1	1			2	2	3		1	1	0	1	0	1	0	0	2	3	3	5	3	2	3							0	1	1	0		1	0	1	1	1	0	1	0	0	1	1	0
618	1	1		1	1			2	4	3		0	0	1	0	0	1	0	0	3	3	3	4	2	2	2	1	0	0	1	0							1	1	0	1	1	1	1	0	0	1	1	0
619	1	1		1	1			2	4	3		0	1	0	0	0	1	0	0	3	3	3	4	3	1	1	1	1	0	0	0							1	1	1	1	1	1	1	1	0	1	1	1
620	1	1		1	1			2	2	3		1	0	0	1	1	1	0	0	3	3	4	3	1	2	2	1	1	0	1	0							1	0	1	1	1	1	1	0	1	1	1	0
621	2	1		1	1			2	1	3		1	1	0	1	0	1	0	0	6	6	2	2	2	2	3							1	0	1	0		1	0	0	0	1	1	1	0	0	1	1	0
622	2	1		1	1			2	2	3		1	1	0	0	0	0	1	0	6	2	6	4	1	1	2	1	0	0	1	0							1	1	1	1	1	1	1	1	1	1	1	0
623	1	1	1	1	1			2	2	5		1	1	0	1	1	1	0	0	2	3	2	5	5	5	3							0	0	1	0		1	0	0	1	1	1	1	0	0	1	1	0
624	1			1	1			1	1	3		1	1	0	1	1	1	0	0	3	3	4	4	4	4	2	1	1	0	0	0							1	1	1	1	1	1	1	1	1	1	1	1
625	1	1		1				2	2	3		1	0	0	0	0	0	1	0	3	3	3	4	2	1	4							0	0	1	0		1	1	1	1	1	1	1	1	0	1	1	1
626	1	1	1	1	1			1	1	4		1	0	0	0	1	0	0	0	2	1	1	2	3	3	2	1	1	1	0	0							1	0	1	1	0	1	1	0	1	1	1	0
627	2	1		1	1			2	4	3		1	0	0	0	1	1	0	0	3	3	3	4	3	3	2	1	1	1	0	0							1	1	1	1	1	1	1	1	1	1	1	0
628	2	1		1	1			2	1	3		0	1	0	1	1	1	0	0	3	2	4	1	2	2	2	1	1	0	1	0							1	1	0	1	1	1	1	0	0	1	1	0
629	2	1		1	1			2	1	3		1	0	0	0	0	1	0	0	4	3	5	2	2	5	3							1	1	1	0		1	1	1	1	1	1	1	1	1	1	1	1
630	1	1		1	1			2	1	3		0	1	0	1	0	0	0	0	3	3	3	2	2	2	2	1	1	0	1	0							1	1	1	1	1	1	1	1	0	1	1	0
631	1			1	1			2	2	3		1	0	0	1	1	1	0	0	3	3	3	6	2	1	2	1	0	0	1	0							1	1	1	1	0	1	1	1	0	1	1	0
632	2	1		1	1			2	1	3		0	1	0	1	1	1	0	0	3	2	4	1	2	2	2	1	1	0	1	0							1	1	0	1	1	1	1	0	0	1	1	0
633	1	1		1	1			2	1	2		1	1	0	1	1	1	0	0	6	6	3	4	3	3	2	1	0	0	1	0							1	1	1	1	1	1	1	1	0	1	1	0
634	1	1		1	1			2	2	2		0	1	0	1	1	1	0	0	2	2	2	5	5	5	1	1	1	1	1	0							1	0	0	1	0	1	1	0	0	0	0	0
635	1			1	1			2	2	3		1	0	0	0	0	1	0	0	2	3	3	4	4	4	2	1	1	0	0	0							1	1	1	1	1	1	1	0	0	0	1	0
636	1	1	1	1	1			2	2	4		0	0	1	0	1	1	0	0	6	3	3	3	3	2	2	1	1	0	0	0							1	1	0	1	1	1	1	1	1	1	1	0
637	1			1				4	4	5		0	0	1	1	0	1	0	0	4	3	4	2	2	2	3							1	0	0	0		1	1	1	1	1	1	1	0	0	1	1	0
638	1	1			1			1	1	1		1	0	0	0	1	1	0	0	3	3	3	4	3	2	1	1	1	1	1	0							1	1	1	1	1	1	1	1	1	1	1	1
639	1	1						2	1	4		1	0	0	1	0	0	0	0	1	1	1	2	2	1	2	1	1	1	0	0							0	0	1	1	1	1	1	1	1	1	1	1
640	1	1		1	1			2	2	2		1	1	0	1	1	1	0	0	2	2	5	5	5	5	3							1	0	0	0		1	1	1	1	1	1	1	1	1	1	1	1
641	1	1		1	1			2	1	3		1	1	0	0	0	1	0	0	4	4	5	5	3	3	1	1	0	0	1	0							1	1	1	1	1	1	1	1	1	1	1	0
642	1			1				1	1	3		0	1	0	1	1	0	0	0	2	2	3	3	2	2	3							1	1	0	0		1	1	1	1	1	1	1	1	1	1	1	1
643	1	1	1	1	1			2	2	3		1	0	0	0	1	0	0	0	3	2	4	3	3	3	2	1	1	1	1	0							1	1	1	1	1	1	1	1	1	1	1	1
644	1			1	1			2	2	3		0	0	1	0	1	1	0	0	2	2	2	1	6	1	2	1	1	1	0	0							1	1	0	1	1	1	1	1	1	1	1	1
645	1	1		1	1			2	1	3		1	1	0	0	0	0	1	0	2	2	2	5	4	4	2	1	1	0	1	0							1	0	0	1	1	1	1	0	0	1	1	0
646	1	1		1	1			2	1	3		1	1	0	0	0	1	0	0	3	3	3	4	3	3	2	0	0	1	0	0							1	1	1	1	1	1	1	1	1	1	1	0
647	2	1		1	1			2	2	3		0	1	0	0	0	0	1	0	2	2	6	2	2	2	3							0	1	1	0		1	1	1	1	0	0	1	0	0	1	1	0
648	1			1	1			1	1	3		1	0	0	1	1	0	0	0	3	3	3	3	2	2	2	0	0	1	1	0							1	1	0	1	0	1	1	0	0	0	0	0
649	1	1		1				2	2	2		1	1	0	1	1	1	0	0	3	3	2	3	4	2	2	1	1	0	1	0							1	1	1	1	1	1	1	1	1	1	1	1
650	2	1		1	1			2	1	3		1	0	0	1	0	1	0	0	2	2	2	2	2	2	3							1	1	1	0		1	0	1	0	1	1	1	0	0	1	1	0
651	2			1				2	2	3		0	1	0	0	0	1	0	0	2	2	3	3	2	2	2	0	1	0	0	0							0	1	0	0	1	0	1	1	0	1	1	0
652	1			1	1			2	1	3		1	1	0	1	1	1	0	0	3	3	3	3	3	3	2	1	1	0	0	0							1	1	0	0	0	1	1	1	1	1	1	1
653	1	1		1	1			1	1	1		1				1	1	1		5	2	3	1	1	1	4							1	1	1			1	1	1	1	1	1	1	1	1	1	1	0
654	1	1						1	1	4		1	0	0	1	0	0	0	0	5	5	5	5	5	5	1	1	0	0	0	0							1	1	1	1	1	1	1	1	1	1	1	1
655	1	1						1	1	3		1	1	0	1	0	0	0	0	4	4	4	4	4	4	2	1	0	0	1	0							1	1	1	1	1	1	1	1	1	1	1	1
656	1	1			1			1	2	4		0	1	0	0	1	0	0	0	2	2	3	3	2	2	2	1	1	0	0	0							1	1	1	1	1	1	1	1	0	1	1	1
657	1	1		1	1			2	1	3		1	1	0	1	1	1	0	0	2	2	3	3	3	2	2	1	1	1	1	0							1	1	0	1	1	1	1	1	0	1	1	1
658	1	1		1	1			1	2	1		1	0	0	1	1	0	0	0	6	2	3	2	2	2	2	1	1	0	0	0							0	1	1	1	1	1	1	0	0	1	1	0
659	1				1			2	3	3		0	1	0	0	0	1	0	0	4	3	3	5	5	5	1	1	1	1	1	0							1	1	0	1	1	1	1	0	0	1	1	0
660	1			1	1			2	2	3		1	0	0	0	0	1	0	0	3	2	3	4	2	2	2	0	1	0	0	0							1	1	1	1	1	1	1	0	0	1	1	0
661	2			1				4	2	5		0	0	1	0	1	0	0	0	1	1	1	1	1	1	5												0	0	0	1	1	1	1	0	0	1	1	0
662	1	1		1	1			2	2	3		1	1	0	1	1	1	0	0	2	2	3	3	3	3	2	1	1	0	1	0							1	1	1	1	1	1	1	1	1	1	1	1
663	1	1		1	1			2	2	4		0	0	1	0	1	1	0	0	6	6	3	4	1	2	1	1	1	1	1	0							1	1	1	1	1	1	1	1	1	1	1	1
664	1	1	1	1	1			2	2	3		1	1	0	1	1	0	1	0	3	3	2	2	4	2	3							1	1	1	0		1	1	1	1	1	1	1	1	1	1	1	1
665	1	1	1	1	1			2	2	3		1	0	0	1	0	0	0	0	5	4	4	3	3	4	1	1	1	1	1	0							1	1	1	1	1	1	1	1	1	1	1	1
666	2	1		1	1			2	1	2		1	0	0	1	0	1	0	0	6	6	2	2	2	2	3							0	1	1	0		1	0	1	0	1	1	1	0	0	1	1	0
667	1	1		1	1			1	2	1		1	0	0	1	1	0	0	0	6	2	3	2	2	2	2	1	1	0	0	0							0	1	1	1	1	1	1	0	0	1	1	0
668	1	1			1			2	2	1		1				1	1			1	3	3	2	2	2	4							1	1	1			1	1	1	1	1	1	1	1	1	1	1	1
669	1	1		1	1			2	1	4		1	1	0	1	1	1	0	0	3	4	4	3	2	2	2	1	0	0	1	0							1	1	1	1	1	1	1	1	0	1	1	0
670	1	1	1	1	1			2	1	3		0	1	0	1	1	1	1	0	4	6	3	5	3	6	5							1	1	1	0		1	1	1	1	1	1	1	1	1	1	1	1
671	1	1		1	1			2	2	3		0	1	0	0	1	1	0	0	2	2	3	3	2	2	2	1	1	0	1	0							1	1	1	1	1	1	1	1	1	1	1	0
672	1	1		1	1			2	1	3		1	0	0	1	0	1	0	0	1	2	2	2	2	2	3							0	1	1	0		1	0	1	0	1	1	1	0	0	1	1	0
673	1	1						1	1	3		0	1	0	1	0	0	0	0	2	1	3	2	2	3	2	0	0	0	1	0							0	0	1	1	1	0	1	0	0	1	1	1
674	1	1		1	1			2	1	3		1	0	0	0	1	0	0	0	1	1	2	2	3	3	2	1	1	0	1	0							1	1	1	1	1	1	1	1	1	1	1	1
675	1	1	1	1	1			2	2	3		1	0	0	1	1	1	0	0	3	2	3	4	3	3	1	1	1	1	0	0							1	0	0	1	1	0	1	1	1	1	0	1
676	1	1			1			1	2	4		0	1	0	0	0	0	1	0	4	3	3	4	2	1	2	1	1	0	0	0							1	1	1	1	1	1	1	1	1	1	1	1
677	1	1		1	1			2	3	2		1	1	0	1	0	0	0	0	2	2	5	1	3	2	2	1	1	0	0	0							1	1	0	1	1	1	1	1	0	1	1	0
678	1		1					1	2	3		0	1	0	0	1	0	0	0	3	2	3	3	4	5	2	0	1	0	0	0							1	1	1	0	1	0	0	1	0	1	0	1
679	1	1		1	1			2	2	3		1	1	0	0	1	1	0	0	3	4	3	4	1	1	2	1	1	0	1	0							1	1	1	1	1	1	1	1	1	1	1	1
680	1			1	1			3	2	5		0	1	0	0	0	1	0	0	3	3	4	4	4	5	1	1	1	1	1	0							1	0	0	1	1	1	1	1	0	1	1	0
681	1	1		1	1			2	1	3		0	1	0	1	1	1	1	0	3	6	3	3	2	2	2	1	1	0	1	0							0	0	0	1	1	1	1	0	0	1	1	0
682	1	1		1	1			2	2	3		1	1	0	1	1	1	0	0	3	3	3	4	4	2	1	1	1	1	1	0							1	1	1	1	1	1	1	1	1	1	1	1
683	1	1		1	1			2	1	2		1	1	0	1	1	0	0	0	2	2	3	3	2	2	2	1	1	1	1	0							1	1	1	1	1	1	1	0	1	1	1	1
684	1	1		1	1			2	4	3		1	1	0	1	1	0	0	0	3	4	4	5	5	5	1	1	1	0	1	0							1	1	1	1	1	1	1	1	0	1	1	1
685	1	1		1	1			3	1	3		1	1	0	1	1	1	1	0	2	3	4	2	2	2	3							1	1	0	0		1	1	0	1	1	1	1	0	0	1	1	0
686	1	1						1	1	1		1	0	0	1	0	0	0	0	5	5	5	5	5	5	1	1	0	0	0	0							1	1	1	0	1	0	1	0	0	1	1	0
687	1	1		1	1			2	1	3		0	1	0	1	1	0	1	0	2	2	3	2	2	2	2	1	1	0	1	0							0	1	1	1	1	1	1	0	0	1	1	0
688	1	1		1	1			2	1	3		0	1	0	1	1	0	1	0	2	2	3	2	2	2	2	1	1	0	1	0							0	1	1	1	1	1	1	0	0	1	1	0
689	2		1					2	1	3		1	0	0	1	0	0	0	0	2	2	3	2	1	1	3							0	1	0	0		0	1	0	1	1	1	1	0	0	1	1	0
690	1	1		1	1			2	1	3		1	0	0	1	1	1	0	0	2	2	3	2	2	2	3							1	1	1	0		0	1	0	1	1	1	1	0	1	1	1	0
691	1	1		1	1			2	2	2		1	0	0	0	1	1	1	0	5	5	5	3	5	3	2	1	1	0	1	0							1	1	0	1	1	1	1	1	0	0	1	0
692	1	1		1	1			2	3	3		0	1	0	1	0	0	0	0	3	3	3	4	4	3	1	1	1	1	1	0							1	1	0	1	1	1	1	0	0	1	1	0
693	1	1		1	1			2	2	3		1				1	1			4	4	4	4	2	2	2	1	1		1								1	1	1	1	1	1	1	1	0	1	1	1
694	1	1		1				4	4	3		1	0	0	0	1	0	0	0	3	4	3	1	1	1	2	1	0	0	0	0							1	1	1	1	1	1	1	1	1	1	1	0
695	1	1						1	1	2		0	1	0	1	0	0	0	0	4	4	2	3	2	5	2	1	0	0	0	0							1	1	1	0	1	1	0	1	0	0	1	1
696	1				1			2	2	3		0	0	1	1	1	1	0	0	3	3	3	3	2	2	2	1	0	0	1	0							1	0	0	1	1	1	1	0	1	1	1	0
697	1	1						2	1	2		0	0	1	0	0	1	0	0	6	6	6	3	3	1	3							0	1	0	0		1	1	1	1	1	1	1	1	1	1	1	0
698	2	1		1	1			2	1	4		1	0	0	0	0	1	0	0	2	3	3	3	2	2	2	1	1	1	1	0							1	1	1	1	0	1	0	0	1	1	0	0
699	1	1		1	1			2	2	2		0	1	0	1	1	1	0	0	3	3	3	3	3	3	3							1	0	0	0		1	1	0	1	1	1	1	1	1	1	1	1
700	1	1			1			2	2	3		0	0	1	1	1	1	0	0	1	1	1	1	1	1	4							0	1	1	0		1	1	1	1	1	1	1	1	1	1	1	1
701	1	1			1			2	2	2				1		1	1			3	6	3	3	2	2	2	1	1										1	1	1	1	1	1	1	0	0	1	1	0
702	1	1		1	1			2	2	4		1	1	0	0	1	1	0	0	2	3	5	2	2	1	1	1	1	1	1	0							1	1	1	1	1	0	1	0	0	1	1	1
703	1	1		1	1			2	1	3		0	0	1	0	1	0	0	0	6	6	6	6	6	6	2	1	0	0	1	0							1	1	1	1	1	1	1	1	0	1	1	1
704	1	1		1	1			2	1	3		1	1	0	0	0	0	1	0	2	6	3	3	3	3	2	1	1	1	1	0							0	1	1	1	1	1	1	1	1	1	1	1
705	1				1			2	1	1		1	0	0	1	0	0	0	0	2	2	2	4	3	4	1	1	0	0	0	0							1	1	1	1	1	1	1	1	1	1	1	1
706	1	1	1	1	1			2	2	3		1	0	0	1	0	0	0	0	3	3	3	3	3	3	2	1	1	1	1	0							1	1	1	1	1	1	1	1	1	1	1	1
707	1			1	1			1	4	4		1	1			1				3	3	3	3	1	1	1	1	1		1								1	1	1	1	1	1	1	1	1	1	1	0
708	1	1		1	1			2	2	3		1	1	0	1	0	1	0	0	2	2	6	4	3	2	2	1	1	0	1	0							1	1	1	1	1	1	1	1	0	1	1	1
709	1	1		1	1			2	2	2		1	0	0	0	0	1	0	0	3	3	3	1	1	1	2	0	1	0	1	0							1	1	1	1	1	1	1	0	0	0	0	0
710	1	1		1	1			2	1	3		1	1	0	0	0	1	0	0	2	2	6	2	2	2	3							0	1	1	0		1	0	0	1	0	1	1	0	0	0	1	0
711	2			1	1			2	3	3		0	1	0	0	0	1	0	0	6	6	3	5	5	5	1	1	1	1	0	0							1	0	1	1	1	1	1	1	0	1	1	0
712	2	1		1	1			1	2	2		1	1	0	0	0	1	0	0	3	3	3	5	3	3	2	1	0	0	0	0							1	0	0	0	0	1	1	0	0	0	0	0
713	1	1		1	1			2	3	3		1	0	0	1	1	1	0	0	2	3	6	5	2	2	1	1	1	0	1	0							1	1	1	1	0	1	0	0	0	1	1	0
714	1	1		1	1			2	1	3		1	0	0	0	0	1	0	0	2	2	3	3	2	2	2	0	0	0	1	0							1	0	0	1	1	1	1	0	1	1	1	0
715	1				1			2	4	3		1	0	0	0	0	0	1	0	3	3	3	3	2	1	1	1	0	0	1	0							1	1	0	1	1	1	1	1	0	1	1	0
716	1	1		1	1			2	3	3		1	1	0	0	1	1	0	0	2	3	4	3	4	3	2	1	1	1	1	0							1	1	0	0	1	1	1	0	1	1	0	0
717	2	1		1				2	4	4		0	1	0	0	1	0	0	0	6	6	4	3	2	2	2	1	1	1	1	0							0	1	0	0	1	0	1	1	0	1	1	1
718	1			1	1			1	1	3		1	0	0	0	0	0	1	0	2	2	2	3	2	2	2	0	0	0	1	0							1	1	0	1	1	1	1	0	0	1	0	0
719	2	1		1	1			2	1	2		0	1	0	1	1	1	1	0	1	1	2	2	2	2	2	1	1	0	1	0							0	0	0	1	1	1	1	0	0	1	1	0
720	1	1		1	1			2	2	2		1	1	0	1	1	1	0	0	2	2	2	2	2	2	1	1	1	0	1	0							1	1	0	1	1	1	1	1	0	1	1	0
721	2			1	1			2	1	3		1	1	0	1	0	1	0	0	6	6	5	4	5	4	1	1	1	1	1	0							1	1	1	1	1	1	1	1	1	1	1	0
722	1			1				2	2	3		1	0	0	0	1	0	0	0	6	2	3	4	4	3	1	0	1	0	0	0							1	0	0	1	1	1	1	1	1	1	1	0
723	2			1	1			2	4	3		1	1	0	1	1	1	0	0	6	6	6	5	4	3	2	1	1	1	1	0							0	0	0	1	1	1	1	0	0	1	1	0
724	1	1	1	1	1			2	2	3		1	1	0	1	1	1	0	0	3	3	3	3	3	3	1	1	1	1	1	0							1	1	1	1	1	1	1	1	1	1	1	1
725	1			1				1	2	3		1	0	0	1	0	0	0	0	3	3	3	3	2	2	2	1	1	1	1	0							1	0	1	1	1	1	1	1	0	1	1	1
726	1			1	1			1	1	4		1	0	0	1	0	0	0	0	2	2	2	2	2	2	2	1	0	0	0	0							1	1	1	1	1	1	1	1	1	1	1	1
727	1	1		1	1			1	1	3		0	1	0	1	0	0	0	0	2	2	3	4	4	4	2	1	0	0	1	0							1	1	1	1	1	1	1	1	1	1	1	1
728	2	1		1	1			1	1	3		0	1	0	1	1	1	0	0	3	3	3	3	2	2	2	1	0	1	1	0							1	1	1	1	1	1	1	1	0	1	1	0
729	2			1	1			2	2	3		1	1	0	0	1	1	0	0	2	2	2	2	2	2	2	0	1	1	1	0							1	1	1	1	1	1	1	1	1	1	1	1
730	1	1		1	1			2	2	3		1	1	0	0	0	0	1	0	2	2	2	1	5	5	1	0	1	0	1	0							1	1	1	1	1	1	1	1	0	1	1	0
731	1	1	1	1	1			2	2	3		1	1	0	1	1	0	0	0	2	3	3	3	3	3	2	1	1	1	1	0							1	1	1	1	1	1	1	1	1	1	1	1
732	1	1		1	1			2	2	3		1	0	0	0	0	1	0	0	2	2	3	3	3	3	2	0	1	0	0	0							1	1	1	1	1	1	1	1	1	1	1	0
733	1			1	1			2	2	3		1	0	0	0	1	0	0	0	2	2	3	2	3	2	2	1	1	0	1	0							1	0	0	1	1	1	1	0	0	1	1	0
734	2	1		1	1			2	2	3		1			1	1	1			4	4	4	3	1	1	1	1	1		1								1	1	1	1	1	1	1	0	0	1	1	1
735	1	1		1				1	1	3		0	1	0	0	1	0	0	0	3	3	3	2	2	2	2	0	0	0	1	0							1	1	1	1	1	1	1	0	0	0	1	0
736	1			1	1			2	1	4		1	1	0	1	1	0	0	0	3	3	4	3	2	1	2	1	1	1	1	0							0	1	1	1	1	1	1	1	1	1	1	0
737	1	1						1	1	3		1	0	0	0	0	1	0	0	1	1	2	2	2	6	2	0	0	1	0	0							1	1	0	1	1	0	1	0	0	1	1	1
738	1	1		1	1			1	1	1		1	0	0	1	0	0	0	0	5	5	5	5	5	5	1	1	0	0	0	0							1	1	1	1	1	1	1	1	1	1	1	1
739	1	1		1	1			2	1	3		1	0	0	1	1	1	0	0	3	3	3	5	4	3	1	1	0	0	1	0							1	0	1	1	1	1	1	1	0	1	1	0
740	1	1		1	1			2	1	3		1	1	0	1	1	1	0	0	3	3	3	4	4	4	2	1	0	0	1	0							1	1	1	1	1	1	1	1	1	1	1	0
741	1	1		1				2	1	3		0	1	0	0	0	0	1	0	3	3	3	2	2	2	2	0	0	0	1	0							1	1	0	1	1	1	1	1	1	1	1	0
742	1			1	1			2	1	3		1	0	0	1	0	1	0	0	1	1	2	2	2	2	3							1	0	1	0		0	0	0	1	1	1	1	0	0	1	1	0
743	1	1	1	1	1			1	1	3		1	1	1	1	1	1	1	1	4	3	4	4	3	2	2	1	1	1	1	1	其他(请填写)						1	1	1	1	0	1	1	0	1	0	1	1
744	1	1		1	1			2	2	4		0	1	0	0	0	1	0	0	3	3	3	4	3	3	1	1	0	1	1	0							1	0	0	1	1	1	1	0	0	1	1	1
745	1	1		1	1			1	1	2		0	1	0	1	1	0	0	0	3	3	4	3	2	2	2	1	0	0	1	0							1	1	1	1	1	1	1	1	1	1	1	0
746	1	1		1	1			2	2	3		0	1	0	0	1	1	0	0	2	2	3	4	3	2	3							0	1	1	0		1	1	1	1	1	1	1	0	0	1	0	0
747	1	1		1	1			2	1	3		1	1	0	1	1	1	0	0	3	3	3	3	2	2	1	1	1	1	0	0							1	1	1	1	1	1	1	1	0	1	1	0
748	2				1			1	1	2		1	0	0	0	1	0	0	0	2	2	2	2	2	2	2	0	0	0	1	0							1	1	1	1	1	1	1	1	1	1	1	1
749	1				1			1	1	3		0	1	0	1	1	1	0	0	3	3	3	3	3	3	2	1	0	0	1	0							1	1	1	0	1	1	1	1	0	1	1	0
750	1			1	1			2	2	2		0	0	1	0	1	1	0	0	2	2	2	2	2	4	2	0	1	0	0	0							1	0	0	1	0	1	1	0	0	1	0	1
751	2	1		1	1			2	2	2		1	1	0	0	1	0	0	0	2	2	2	4	3	2	2	1	0	0	1	0							1	0	1	1	0	1	1	0	0	1	0	0
752	1	1			1			1	1	1		1	0	0	0	1	1	0	0	3	3	3	4	3	2	1	1	1	1	1	0							1	1	1	1	1	1	1	1	1	1	1	1
753	1	1		1	1			2	1	3		1	1	0	0	1	1	0	0	3	3	2	2	2	2	1	1	1	1	1	0							1	1	1	1	1	1	1	1	0	1	1	1
754	1	1		1	1			1	2	2		0	1	0	1	1	1	0	0	3	3	3	1	2	1	2	1	1	0	1	0							1	1	0	1	1	1	1	1	1	1	1	1
755	1	1	1	1	1			2	1	3		1	1	0	1	1	1	0	0	2	2	4	6	1	2	1	1	0	1	1	0							1	1	1	1	1	1	1	0	1	1	1	1
756	1			1	1			2	1	3		1	1	0	1	0	1	0	0	3	3	4	4	4	5	2	1	0	0	1	0							1	1	1	1	1	1	1	0	0	1	1	0
757	2	1	1	1	1			2	1	3		1	0	0	0	0	1	0	0	4	4	4	3	4	4	1	1	0	0	0	0							1	1	1	1	1	1	1	1	1	1	1	0
758	2	1		1				1	2	3		0	1	0	0	0	0	1	0	1	2	2	2	2	2	4							1	1	1	0		1	1	0	0	0	0	1	0	0	0	0	0
759	1			1	1			2	3	3		1	1	0	0	0	1	1	0	2	2	2	3	3	3	2	1	1	1	1	0							1	1	1	1	1	1	1	1	1	1	1	1
760	1	1		1	1			2	2	3		0	1	0	0	1	1	0	0	4	4	5	4	3	2	1	1	1	0	1	0							1	1	1	1	1	1	1	1	1	1	1	1
761	1	1		1	1			2	2	3		1	0	0	1	0	0	0	0	4	4	4	5	3	3	2	1	1	1	1	0							1	1	1	0	1	1	1	0	1	1	0	1
762	1	1		1	1			2	2	4		0	0	1	0	1	1	0	0	6	6	3	4	1	2	1	1	1	1	1	0							1	1	1	1	1	1	1	1	1	1	1	1
763	2			1	1			2	2	3		0	1	0	0	1	0	0	0	3	3	4	4	3	3	2	1	0	0	1	0							0	0	0	0	1	1	1	1	1	1	1	0
764	1	1		1	1			2	2	3		0	1	0	0	0	1	0	0	5	5	5	2	2	2	2	1	1	0	1	0							1	1	1	1	1	1	1	1	1	1	1	1
765	2	1		1	1			2	2	3				1			1			3	3	3	3	1	1	3							1	1	1			1	1	1	1	1	1	1	1	1	1	1	1
766	1	1		1	1			2	1	3		1	1	0	1	0	0	0	0	2	2	2	2	1	2	1	1	1	1	1	0							1	0	1	1	1	1	1	1	1	1	1	1
767	1			1				2	1	3		0	1	0	0	1	1	0	0	3	3	4	2	3	4	2	0	0	0	1	0							1	1	1	1	1	1	1	0	0	1	0	0
768	1			1	1			1	1	2		1	0	0	0	0	1	0	0	4	4	4	5	2	3	1	1	1	1	1	0							1	1	1	1	1	1	1	1	1	1	1	1
769	1			1	1			2	1	4		1	0	0	0	1	1	0	0	3	3	3	4	5	5	2	1	1	0	1	0							1	1	1	1	0	1	0	1	1	1	1	0
770	2	1	1	1	1			1	1	3		1	0	0	0	0	1	0	0	3	3	4	5	2	2	2	1	0	0	1	0							1	0	1	1	1	1	1	0	0	1	1	0
771	1	1		1	1			2	2	3		0	1	0	0	0	1	0	0	3	6	3	5	1	1	1	1	1	0	1	0							1	1	1	1	1	1	1	1	1	1	1	1
772	1	1	1	1	1			2	2	3		1	0	0	1	0	0	0	0	3	3	3	3	4	3	1	1	1	1	1	0							1	1	1	1	1	1	1	1	1	1	1	1
773	1			1				1	1	3		1	0	0	0	0	1	0	0	2	2	2	2	2	2	3							0	0	1	0		1	1	0	1	1	1	1	0	0	1	1	0
774	1			1	1			1	2	4		0	0	1	0	1	0	0	0	4	3	6	3	2	2	2	1	1	0	1	0							1	1	1	1	1	1	1	1	1	1	1	1
775	2			1				2	2	3		1	0	0	1	0	0	0	0	1	1	2	3	4	2	3							0	1	0	0		1	0	1	1	1	1	1	0	0	1	0	0
776	1	1		1	1			2	2	4		1	0	0	1	0	0	0	0	2	2	2	3	2	2	2	1	1	1	1	0							1	1	1	1	1	1	1	1	0	1	1	0
777	1				1			2	1	1		0	1	0	0	0	1	0	0	2	6	4	4	4	4	2	1	0	0	0	0							1	0	1	1	1	1	1	1	1	1	1	1
778	2	1		1	1			2	2	3		1	1		1	1	1			2	2	4	3	1	2	2	1	1		1								1	0	1	1	1	1	1	1	0	1	1	0
779	1	1		1	1			1	2	3		1	0	0	1	0	0	0	0	3	3	3	2	2	2	3							0	1	0	0		1	0	1	1	1	1	1	1	1	1	1	0
780	1	1		1	1			2	1	2		1	0	0	1	0	0	0	0	3	3	3	1	2	1	2	0	1	1	1	0							1	0	1	1	1	1	1	0	0	1	1	0
781	1			1	1			2	2	3		0	0	1	1	1	0	0	0	3	3	3	4	5	5	1	0	1	1	1	0							1	0	1	1	1	1	1	0	0	1	1	1
782	1	1		1	1			1	3	3		0	1	0	1	1	1	0	0	6	6	2	6	6	6	2	1	1	0	1	0							1	1	1	1	1	1	1	1	1	1	1	0
783	2			1	1			2	2	5		0	0	1	0	0	0	1	0	2	2	1	2	3	2	3							0	1	1	0		0	1	0	1	0	1	1	0	0	1	1	0
784	1	1	1	1	1			2	2	3		1	0	0	1	0	0	0	0	1	1	1	3	3	3	1	1	1	1	1	0							1	1	1	1	1	1	1	1	1	1	1	1
785	1	1		1	1			2	2	3		1	1	0	1	1	1	0	0	3	3	3	4	4	2	2	1	1	0	1	0							1	1	1	1	1	1	1	1	0	1	1	0
786	1	1		1	1			2	2	3		1	1	1	0	1	1	0	0	6	2	3	5	3	2	1	1	1	1	1	0							0	0	1	1	1	0	1	0	0	0	0	0
787	1	1		1	1			2	2	2		0	0	1	1	0	1	0	0	4	3	4	2	2	2	3							1	0	0	0		1	1	1	1	1	1	1	1	0	1	1	1
788	1	1	1	1				2	2	3		1	0	0	1	0	0	0	0	4	3	3	3	4	4	2	1	1	1	1	0							1	1	1	1	1	1	1	1	1	1	1	1
789	2	1			1			4	4	2		1	0	0	1	0	1	0	0	3	3	4	1	2	2	2	0	0	0	1	0							1	1	1	0	0	0	1	1	0	0	0	0
790	2	1		1	1			2	2	2		0	1	0	0	0	1	0	0	3	3	3	4	4	3	2	1	1	1	1	0							1	1	1	1	1	1	1	0	1	1	1	0
791	3	1	1					4	4	5		0	0	1	0	0	0	0	1	6	6	6	6	6	6	5							1	1	1	0		1	1	1	1	1	1	1	1	1	1	1	1
792	2	1			1			2	3	5		1	0	0	0	0	1	0	0	2	2	2	2	2	2	2	1	1	0	0	0							0	1	0	1	1	0	0	0	0	1	1	0
793	1	1						2	2	2		0	0	1	1	0	1	0	0	4	3	4	2	2	2	3							1	0	0	0		1	1	1	1	1	1	1	0	0	1	1	0
794	2	1		1	1			2	1	3		1	0	0	1	1	1	1	0	6	6	3	2	2	2	2	1	1	0	1	0							0	0	0	1	1	1	1	0	0	1	1	0
795	1	1		1	1			4	4	2		0	1	0	0	0	1	0	0	2	1	2	5	3	3	2	1	0	0	1	0							1	1	0	1	0	1	1	0	1	1	0	1
796	2			1	1			2	2	3		1	0	0	1	0	0	0	0	1	1	1	2	2	1	4							0	0	1	0		0	1	1	1	1	1	1	1	1	1	1	0
797	1	1		1	1			2	2	4		0	0	1	1	1	1	0	0	2	3	3	5	2	2	1	1	1	1	1	0							1	1	1	1	1	1	1	1	0	1	1	0
798	1			1	1			2	2	3		0	1	0	1	1	1	0	0	3	2	4	3	5	5	2	1	1	1	1	0							1	1	1	0	1	1	1	1	0	0	1	1
799	1	1	1	1	1			2	2	3		1	0	0	1	0	0	0	0	3	3	3	3	3	3	2	1	1	1	1	0							1	1	1	1	1	1	1	1	1	1	1	1
800	1				1			2	2	3		1	1	0	0	1	1	0	0	4	3	5	4	3	3	1	1	1	0	1	0							1	0	1	1	1	0	1	1	1	0	0	1
801	2	1		1	1			2	2	3		1				1	1			3	4	2	3	1	1	2	1	1		1								1	1	1	1	1	1	1	1	1	1	1	1
802	1	1			1			2	3	3		1	1	0	1	1	1	0	0	3	3	4	4	4	4	1	1	0	1	1	0							1	1	1	1	1	1	1	1	0	1	1	0
803	1	1		1	1			2	2	4		0	1	0	1	1	1	0	0	2	2	2	2	2	2	2	0	1	1	1	0							1	1	1	1	1	1	1	1	1	1	1	1
804	1	1		1	1			2	1	2		1	1	0	0	1	0	1	0	3	3	3	3	2	2	3							1	1	1	0		1	1	0	1	1	1	1	1	0	1	1	1
805	1	1	1	1	1			2	3	3		1	1	0	1	1	1	0	0	3	4	5	3	4	2	1	1	1	0	1	0							1	1	1	1	1	1	1	1	1	1	1	1
806	1	1		1	1			1	1	3		1	1	0	0	1	1	0	0	2	2	2	3	2	2	1	1	0	0	1	0							1	1	1	1	1	1	1	1	1	1	1	0
807	2			1				1	2	4		0	1	0	0	0	0	0	1	3	3	3	4	2	1	2	1	1	0	0	0							1	1	1	1	1	1	1	1	1	1	1	1
808	1			1	1			1	1	3		1	0	0	1	0	0	0	0	2	2	3	2	2	2	2	0	0	0	1	0							1	1	1	1	1	1	1	1	1	1	1	1
809	1	1		1	1			1	1	3		1	1	0	0	0	0	1	0	2	2	3	2	2	3	2	0	0	0	1	0							1	1	0	1	1	1	1	1	1	1	1	0
810	1			1	1			2	2	3		1	1	0	1	1	1	0	0	4	4	4	2	2	2	1	1	1	0	0	0							1	1	0	1	1	1	1	0	1	1	1	0
811	1	1		1	1			2	1	3		1	1	0	1	1	1	0	0	2	5	5	4	4	4	1	1	0	1	1	0							1	1	1	1	1	1	1	1	1	1	1	1
812	1	1		1	1			2	2	2		1	1	0	1	1	1	0	0	3	3	3	3	3	3	2	1	1	1	1	0							1	1	1	1	1	1	1	1	1	1	1	1
813	1	1		1	1			2	2	2		1	0	0	1	1	1	0	0	3	2	3	2	2	1	1	0	1	1	1	0							1	1	1	1	1	1	1	0	0	1	1	1
814	1	1		1	1			1	1	3		1	1	0	0	1	1	0	0	2	2	3	2	2	2	2	1	0	0	1	0							1	1	1	1	1	1	1	1	1	1	1	0
815	1	1			1			2	2	1		1				1	1			1	3	3	2	2	2	4							1	1	1			1	1	1	1	1	1	1	1	1	1	1	1
816	2	1		1	1			2	3			1				1	1			4	4	4	4	2	1	2	1	1		1								1	0	1	1	1	1	1	1	1	1	1	1
817	1	1			1			2	2	3		1	0	0	0	1	1	0	0	3	3	4	3	3	3	2	1	1	0	0	0							1	1	0	1	1	1	1	1	0	1	1	0
818	1	1		1	1			2	1	3		0	1	0	0	1	1	0	0	2	4	5	3	4	2	1	1	1	1	1	0							1	1	1	1	1	1	1	0	0	1	1	0
819	1	1		1	1			2	2	3		1	1	0	0	1	0	1	0	3	3	5	4	4	2	1	1	1	0	1	0							1	1	1	1	1	1	1	1	1	1	1	1
820	2	1	1	1	1			2	1	5		0	0	1	0	0	0	0	1	2	2	2	1	2	2	2	0	0	1	1	0							1	1	1	1	1	1	1	1	1	1	1	1
821	1	1		1	1			2	2	3		0	0	1	0	1	0	0	0	2	6	3	3	2	1	2	1	1	0	0	0							1	1	1	1	1	1	1	1	0	1	1	0
822	1				1			2	2	3		0	1	0	0	0	1	0	0	2	2	2	2	3	3	3							0	0	1	0		1	0	1	1	1	1	1	0	0	1	1	0
823	1	1		1	1			2	1	3		1	1	0	0	1	1	0	0	2	2	3	2	2	2	2	1	1	0	1	0							1	1	0	1	1	1	1	1	0	1	1	0
824	3	1	1	1	1			4	4	5		0	0	1	0	0	0	0	1	6	6	6	6	6	6	5							1	1	1	0		1	1	1	1	1	1	1	1	1	1	1	1
825	1	1		1	1			2	3	4		1	0	0	0	1	1	0	0	3	3	3	4	4	3	1	1	1	0	1	0							1	1	1	1	1	1	1	1	0	1	1	0
826	1	1			1			1	2	4		0	1	0	0	0	0	1	0	4	3	3	4	2	1	2	1	1	0	0	0							1	1	1	1	1	1	1	1	1	1	1	1
827	1	1	1	1	1			2	1	3		1	1	0	1	1	1	1	0	4	4	4	4	4	4	2	1	1	1	1	0							1	1	1	1	1	1	1	1	1	1	1	1
828	1	1		1	1			2	1	1		1	1	0	1	1	1	0	0	5	5	5	3	2	2	2	1	1	1	1	0							0	0	0	1	1	1	1	1	0	1	1	0
829	1			1	1			2	1	3		0	1	0	1	0	0	0	0	6	6	3	3	2	2	2	1	0	0	1	0							0	1	0	1	1	1	1	0	0	1	1	1
830	2	1		1	1			2	1	3		0	1	0	1	0	0	0	0	4	4	5	4	2	2	2	1	0	0	1	0							1	0	1	1	1	1	1	0	0	1	1	0
831	1	1		1	1			2	2	3		1	0	0	0	1	1	0	0	1	1	1	3	2	2	2	1	0	1	1	0							1	1	1	1	1	1	1	1	1	1	1	1
832	1	1	1	1	1			2	4	3		1	1	1	1	0	1	1	0	1	1	5	4	5	5	1	1	1	1	1	0							1	0	1	1	1	1	1	0	1	0	1	0
833	1	1	1	1	1			2	2	2		1	0	0	1	0	1	1	0	2	2	3	3	2	2	3							1	1	1	0		1	1	1	1	1	1	1	1	1	1	1	1
834	2				1			2	2	4		0	0	1	0	0	1	0	0	2	2	3	4	3	2	3							1	0	0	0		1	1	1	1	1	1	1	1	0	1	1	0
835	1	1		1	1			2	1	4		1	0	0	1	0	1	0	0	4	4	4	3	2	2	1	0	1	0	0	0							1	1	1	1	1	1	1	0	0	1	1	0
836	1	1	1	1	1			2	2	3		1	1	1	1	1	1	1	1	2	2	2	3	2	2	2	1	1	1	1	0							1	1	1	1	1	1	1	1	1	1	1	1
837	1	1	1	1	1			2	2	4		1	1	0	1	1	1	0	0	4	4	3	3	3	3	1	1	1	1	1	0							1	1	1	1	1	1	1	1	1	1	1	1
838	2	1						2	2	3		1	0	0	0	0	1	0	0	3	2	3	4	3	2	1	1	1	0	1	0							1	1	1	1	1	0	1	0	0	1	1	0
839	1	1	1	1	1			2	2	3		1	1	0	1	1	1	1	0	2	2	2	3	5	5	1	1	1	1	1	0							1	1	1	1	1	1	1	1	1	1	1	1
840	1	1		1	1			2	2	2		1	0	0	1	1	1	0	0	5	3	5	2	2	2	2	1	0	0	0	0							1	0	0	1	1	1	1	1	1	0	0	0
841	2	1		1	1			2	2	3		1	1	0	1	1	1	0	0	3	3	3	3	3	4	2	1	0	0	1	0							1	1	1	1	1	1	1	1	1	1	1	1
842	1			1	1			1	1	3		0	1	0	0	1	0	0	0	2	2	2	3	2	2	3							0	1	0	0		1	1	0	1	1	1	1	1	1	1	1	1
843	1	1	1	1	1			1	1	3		1	1	0	1	1	1	0	0	3	3	4	2	2	2	1	1	1	1	0	0							1	1	1	1	1	1	1	1	1	1	1	1
844	1	1		1	1			2	3	2		0	1	0	1	1	1	0	0	6	6	5	3	3	2	1	1	0	1	1	0							1	1	1	1	1	1	1	1	0	1	1	1
845	1	1		1	1			1	1	3				1		1	1			6	1	1	1	6	6	3								1	1			1	1	1	1	1	1	1	1	1	1	1	1
846	1	1			1			2	2	2		0	1	0	1	0	1	0	0	3	3	3	1	1	1	2	0	1	0	0	0							1	1	1	1	1	1	1	0	0	1	1	0
847	1	1		1	1			1	2	4		0	1	0	0	0	0	1	0	3	3	3	4	2	1	2	1	1	0	1	0							1	1	1	1	1	1	1	1	1	1	1	1
848	1	1	1	1	1			2	2	4				1				1		6	6	6	4	2	1	2	1											1	1	0	0	1	1	1	1	0	1	1	0
849	2	1	1	1	1			2	2	3		1	1	0	1	0	0	0	0	4	4	5	5	5	5	1	1	1	1	1	0							1	0	0	1	1	1	1	0	0	1	1	0
850	1	1		1	1			2	2	3		1	0	0	1	1	1	0	0	2	2	3	2	3	2	2	1	0	0	1	0							1	1	1	1	1	1	1	1	0	1	1	0
851	1	1	1	1				2	2	2		0	0	1	1	0	1	0	0	4	3	4	2	2	2	3							1	1	0	0		1	1	1	1	1	1	1	0	0	1	1	0
852	2	1	1	1	1			2	2	3		0	1	0	0	0	1	0	0	2	2	3	4	3	3	2	1	0	0	0	0							1	0	1	0	1	0	0	0	1	0	0	0
853	1	1			1			2	2	3		0	1	0	0	0	1	1	0	3	2	3	5	5	4	1	0	1	0	0	0							1	1	1	1	1	1	1	1	1	1	1	1
854	1	1		1				2	2	2		1	1	0	1	1	1	0	0	4	3	3	4	4	3	1	1	1	0	0	0							1	1	1	1	1	1	1	1	1	1	1	0
855	1	1	1					1	1	4		1	0	0	0	1	1	0	0	5	5	5	5	5	5	1	1	0	0	0	0							1	1	1	1	1	1	1	1	1	1	1	1
856	1	1		1	1			2	2	2		0	1	0	1	0	0	0	0	3	3	3	1	1	1	2	0	1	0	0	0							1	1	0	0	0	0	1	0	0	1	1	0
857	1	1		1	1			2	2	3		1	1	0	1	1	1	1	0	3	3	4	4	3	3	1	1	1	1	1	0							1	1	1	1	1	1	1	1	1	1	1	0
858	1	1		1	1			2	2	3		1	0	0	1	1	1	0	0	3	3	3	4	3	2	1	1	1	1	1	0							1	1	1	1	1	1	1	1	1	1	1	1
859	1	1		1	1			1	2	3		1	0	0	1	1	1	0	0	3	4	3	4	4	4	2	1	1	0	0	0							1	1	1	1	1	1	1	1	1	1	1	1
860	1	1		1	1			2	3	3		0	1	0	1	1	1	0	0	2	2	3	4	4	3	2	1	1	1	1	0							1	0	1	1	1	1	1	0	0	1	1	0
861	2	1	1	1	1			2	2	3		1	1	0	1	1	1	0	0	2	3	2	5	3	4	1	1	1	1	1	0							1	1	1	1	1	1	1	1	1	1	1	1
862	1			1	1			2	2	4		0	1	0	1	1	0	0	0	2	3	4	4	5	3	2	1	0	1	1	0							1	0	0	1	1	1	1	0	0	0	0	0
863	1	1		1	1			2	2	1		0	0	1	1	0	1	0	0	6	6	6	2	2	2	5												0	0	0	1	1	0	1	0	0	1	1	0
864	1	1		1	1			1	1	2		0	1	0	1	1	1	1	0	3	2	3	5	4	4	2	1	0	0	1	0							0	1	1	1	1	1	1	1	1	1	1	0
865	2			1	1			2	2	3		1	0	0	1	0	0	0	0	5	5	5	3	2	4	2	1	0	0	0	0							1	0	1	0	0	1	0	0	1	0	1	0
866	1	1		1	1			2	3	3		1	1	0	1	1	1	0	0	3	3	3	3	3	2	2	1	1	1	1	0							1	1	1	1	1	1	1	1	0	1	1	0
867	1	1		1	1			2	1	2		0	1	0	0	0	1	0	0	2	2	2	2	2	2	3							1	1	1	0		1	1	1	1	1	1	1	1	1	1	1	1
868	1	1			1			2	2	3		0	1	0	1	1	1	0	0	4	4	2	3	3	3	2	0	1	0	0	0							1	1	1	1	1	1	1	1	1	1	1	1
869	1	1			1			2	4	2		0	1	0	1	0	0	0	0	3	3	3	3	2	2	2	1	1	0	0	0							1	1	1	1	1	1	1	0	1	1	0	1
870	1	1			1			2	1	3		1	1	0	0	1	0	0	0	2	2	2	2	2	2	3							0	0	1	0		1	1	1	1	1	1	1	1	1	1	1	1
871	1	1						2	2	2		0	0	1	1	0	0	0	0	4	3	4	2	2	2	3							1	1	0	0		1	1	1	1	1	0	1	0	0	1	1	0
872	2			1	1			2	2	2		1	1	0	1	1	1	0	0	2	3	3	2	2	2	1	1	1	0	1	0							1	1	1	1	1	1	1	1	1	1	1	1
873	2	1			1			2	2	3		1			1	1	1			5	4	4	4	2	1	2	1			1								1	1	1	1	1	1	1	1	1	1	1	0
874	1	1		1	1			1	1	3		1	1	0	0	1	1	0	0	2	3	3	3	3	2	3							1	0	0	0		1	1	1	1	0	1	1	1	0	1	1	1
875	1			1	1			2	2	2		0	0	1	1	0	1	0	0	4	3	4	2	2	2	3							1	0	0	0		1	1	0	0	0	1	1	0	0	1	1	0
876	1	1	1	1	1			2	2	3		1	1	0	1	1	1	0	0	6	6	3	2	3	2	1	0	1	0	0	0							1	1	1	0	1	1	1	0	1	0	1	1
877	1	1	1	1	1			2	2	2		1	0	0	1	1	1	0	0	3	3	3	3	2	2	2	1	1	1	1	0							1	0	0	1	0	1	1	0	0	1	1	0
878	2				1			2	1	3		0	1	0	0	1	0	0	0	2	2	2	3	1	1	2	1	0	0	1	0							1	1	0	0	0	1	1	0	0	1	1	0
879	2	1		1				2	2	3		0	0	1	0	0	0	0	1	6	6	6	6	2	2	5												1	1	1	1	1	1	1	0	0	1	1	0
880	1	1		1	1			2	2	3		1	1	0	1	0	1	0	0	2	2	3	6	2	2	2	1	0	0	1	0							1	0	0	1	0	0	1	0	0	1	1	0
881	1	1		1	1			2	2	2		1	0	0	0	0	1	0	0	3	3	3	1	1	1	2	0	1	0	1	0							1	1	1	1	1	1	1	0	0	0	0	0
882	1	1		1	1			2	4	3		1	0	0	0	0	1	0	0	2	2	4	3	4	3	2	1	1	1	1	0							1	1	1	1	0	1	1	1	0	1	1	1
883	1			1	1			4	4	5		0	0	1	0	0	0	0	1	6	6	6	6	6	6	5												1	1	1	1	1	1	0	0	1	0	1	0
884	2	1		1	1			1	1	3		0	1	0	0	1	1	1	0	2	1	2	2	1	1	3							1	1	1	0		1	1	1	1	1	1	1	1	1	1	1	0
885	1				1			2	2	3		1	0	0	0	0	1	0	0	2	2	3	3	3	3	2	1	0	0	0	0							1	0	1	1	1	1	1	1	0	1	1	0
886	1		1	1				2	1	2		1	1	0	1	1	1	1	0	3	3	3	3	3	3	2	1	1	1	1	0							1	1	1	1	1	1	1	1	1	1	1	1
887	3			1	1			2	1	5		0	1	0	0	0	1	0	0	1	1	6	6	6	6	5												1	1	1	1	1	0	1	0	0	1	1	0
888	1				1			1	1	5		0	0	1	0	0	1	0	0	4	3	4	2	2	2	3							1	0	0	0		1	1	0	0	0	0	1	0	0	1	1	0
889	1	1			1			2	2	3		0	0	1	0	0	0	0	1	3	3	4	3	2	1	1	1	1	0	0	0							1	1	1	1	1	1	1	1	1	1	1	1
890	1	1		1	1			2	2	2		1	0	0	0	0	1	0	0	3	2	3	3	2	2	2	1	1	1	1	0							1	1	1	1	1	1	1	0	0	1	1	0
891	1	1	1	1	1			2	2	2		1	1	0	0	1	0	0	0	4	3	3	4	4	4	2	0	1	0	1	0							1	1	1	1	1	1	1	0	0	0	1	0
892	1				1			1	4	3		1	0	0	0	1	0	0	0	2	6	6	6	2	2	2	0	1	0	0	0							1	0	1	1	1	1	1	1	0	1	1	1
893	2	1						2	2	2		1	0	0	0	0	0	0	1	2	2	2	2	2	2	4							0	0	1	0		1	1	1	1	1	1	1	1	1	1	1	1
894	1		1	1	1			4	4	3		0	1	0	0	0	0	0	1	3	3	3	3	3	3	2	1	0	0	1	0							1	1	1	1	1	1	1	0	0	1	1	0
895	1	1		1	1			2	1	3		1	0	0	1	0	1	0	0	3	3	3	3	2	3	2	1	1	0	0	0							0	1	0	0	1	1	1	0	0	1	1	0
896	1	1	1	1	1			2	1	3		1	1	0	1	1	1	0	0	2	2	2	3	2	2	3							1	1	1	0		1	1	1	1	1	1	1	1	1	1	1	1
897	2				1			2	2	4		1	0	0	0	0	0	1	0	2	2	3	2	2	2	2	0	0	1	1	0							1	1	1	1	1	1	1	1	1	1	1	0
898	2	1			1			2	2	3		1			1	1	1			5	4	4	4	2	1	2	1			1								1	1	1	1	1	1	1	1	1	1	1	0
899	2	1		1	1			2	2	4		1	1	0	0	1	1	0	0	6	2	6	3	3	2	2	1	1	0	1	0							0	1	1	1	1	0	1	0	0	1	1	0
900	1			1	1			2	4	3		1	1	0	1	1	1	0	0	3	3	3	3	3	5	2	1	1	1	1	0							1	1	0	1	1	1	1	1	0	1	1	1
901	1	1		1	1			2	3	3		1	1	0	1	1	1	0	0	2	2	2	5	5	6	1	0	1	0	0	0							1	0	0	1	1	1	0	0	0	1	1	0
902	1	1		1				1	2	2		0	1	0	1	0	0	0	0	3	4	3	3	3	4	1	0	1	0	0	0							0	1	0	1	1	0	1	1	1	0	1	0
903	1	1		1	1			2	1	3		1	1	0	0	1	1	0	0	2	2	3	3	2	2	2	1	0	0	1	0							1	0	0	1	1	1	1	0	0	1	1	0
904	1			1	1			2	1	3		1	1	0	0	1	0	1	0	3	3	3	5	2	2	1	1	0	0	1	0							0	1	0	0	1	1	1	0	0	1	1	0
905	1	1						1	1	4		1	0	0	1	0	1	1	0	2	2	2	5	2	2	1	0	0	0	1	0							1	0	1	1	1	1	1	1	0	1	1	0
906	1	1	1	1	1			2	2	2		1	1	0	1	1	1	0	0	2	2	3	4	2	2	3							1	1	1	0		1	0	0	1	1	1	1	0	1	1	1	1
907	1	1		1				1	1	3		0	1	0	0	1	0	0	0	3	3	3	3	2	2	2	0	0	1	0	0							0	1	1	1	1	1	1	0	0	1	1	0
908	1	1		1	1			2	2	3		1	1	0	1	1	1	1	0	3	3	3	3	3	3	2	1	1	1	0	0							1	1	1	1	1	1	1	1	1	1	1	0
909	2	1		1	1			2	2	3		1				1	1			3	4	2	3	1	1	2	1	1		1								1	1	1	1	1	1	1	1	1	1	1	1
910	1			1	1			2	1	3		1	1	0	1	1	1	0	0	6	6	6	6	6	6	5							1	1	1	0		1	1	1	1	1	1	1	1	0	0	0	1
911	1	1						2	2	2		1	0	0	1	0	1	0	0	4	3	4	2	2	2	4							1	0	0	0		1	1	1	1	0	0	1	0	0	1	1	0
912	1			1				1	1	3		0	1	0	1	0	0	0	0	3	3	3	3	2	2	3							0	0	1	0		1	1	0	1	1	1	1	0	0	1	1	1
913	1			1				3	2	5		0	0	1	1	0	1	0	0	4	3	4	2	2	2	3							1	0	0	0		1	1	0	0	0	1	1	0	0	1	1	0
914	1	1	1	1	1			2	2	3		0	1	0	1	1	1	0	0	1	1	1	1	1	1	4							1	1	1	0		1	1	1	1	1	1	1	1	1	1	1	1
915	1			1	1			2	2	2		0	0	1	1	0	1	0	0	4	3	4	2	2	2	3							1	0	0	0		1	1	0	0	0	1	1	0	0	1	1	0
916	1	1		1	1			2	2	3		0	1	0	1	0	0	0	0	3	3	3	3	3	3	1	1	0	0	0	0							1	1	1	1	1	1	1	1	1	1	1	1
917	1			1	1			2	2	4		1	0	0	0	1	1	0	0	3	3	4	4	2	2	1	1	1	1	1	0							1	1	0	1	1	1	1	1	1	1	1	0
918	1	1		1	1			1	1	4		1	1	0	0	0	1	0	0	2	2	3	3	3	3	2	1	0	1	1	0							1	1	1	1	1	1	1	1	1	1	1	1
919	2	1		1	1			2	2	3		0	0	1	0	0	1	0	0	1	2	2	2	2	2	5												1	1	0	1	1	0	1	0	0	1	1	0
920	1	1			1			2	2	3		1	1	0	1	1	1	1	0	3	3	2	3	2	3	3							1	1	0	0		1	1	1	1	1	1	1	1	1	1	1	1
921	1			1	1			2	3	3		1	1	0	1	1	1	0	0	3	3	3	2	2	2	2	1	1	0	0	0							1	0	1	1	1	1	1	1	1	1	1	0
922	1	1	1	1	1			2	3	4		1	0	0	0	1	1	0	0	4	4	4	4	4	4	1	1	1	1	1	0							1	1	1	1	1	1	1	1	1	1	1	1
923	1	1		1	1			2	1	3		1	1	0	1	1	1	0	0	2	2	3	3	2	2	1	1	1	0	0	0							1	1	1	1	1	1	1	0	1	1	1	0
924	1			1				2	2	3		1	0	0	0	0	1	0	0	1	1	1	1	1	1	1	0	0	1	0	0							1	1	1	1	1	1	1	1	1	1	1	1
925	1	1						2	2	2		0	1	0	0	0	1	0	0	5	3	3	1	1	1	2	0	1	0	0	0							1	1	1	1	1	1	1	0	0	1	0	0
926	2		1	1				3	3	2		1	0	0	0	1	0	1	0	3	4	4	2	3	4	3							1	1	0	0		1	0	1	1	1	0	1	0	1	0	1	0
927	1	1		1	1			2	3	3		1	0	0	1	1	1	0	0	3	3	3	3	3	3	2	1	1	0	1	0							1	1	1	1	1	1	1	1	1	1	1	1
928	1	1			1			2	2	2		0	1	0	1	1	1	0	0	3	3	3	1	1	1	2	0	1	0	1	0							1	1	1	0	0	0	1	0	0	1	0	0
929	1	1		1				2	2	3		1	0	0	1	0	0	0	0	3	3	3	3	5	3	1	0	1	0	0	0							1	1	1	1	0	1	1	1	1	0	1	1
930	1	1		1	1			1	1	4		1	0	0	0	1	1	0	0	3	3	3	3	3	3	2	0	0	1	1	0							1	1	1	1	1	1	1	1	0	0	0	0
931	1			1				2	2	2		0	0	1	0	0	1	0	0	4	3	4	2	2	2	3							1	1	0	0		1	1	1	1	0	1	1	0	0	1	1	0
932	2	1		1	1			2	2	5		1	1	0	0	1	1	0	0	3	5	4	5	5	2	1	1	1	1	1	0							1	1	1	1	1	1	1	0	0	1	1	0
933	2			1	1			2	2	3		0	1	0	0	0	1	0	0	3	4	3	5	5	3	1	1	1	1	0	0							1	0	0	1	1	1	1	0	0	1	1	1
934	1	1						2	1	2		1	0	0	0	0	0	1	0	4	3	4	5	4	2	2	0	0	0	1	0							1	1	1	1	0	1	1	1	0	1	1	0
935	1	1		1	1			2	2	3		1	1	0	0	1	1	0	0	2	3	3	5	5	5	2	1	1	1	1	0							1	1	0	1	1	1	1	1	1	1	1	0
936	1	1		1	1			2	1	3		0	1	0	1	0	1	1	0	6	6	2	2	2	2	2	1	1	0	1	0							0	0	0	1	1	1	1	0	1	1	1	0
937	1	1		1	1			2	4	3		0	1	0	1	0	0	0	0	2	2	3	3	2	2	3							1	0	0	0		0	0	0	1	1	0	1	0	0	1	1	0
938	1	1	1	1	1			1	1	2		1	1	0	1	1	1	1	0	5	4	4	4	4	4	2	1	1	1	1	0							1	1	1	1	1	1	1	1	1	1	1	1
939	1	1		1	1			2	1	2		0	1	0	1	0	0	0	0	2	2	6	2	2	6	2	0	0	0	1	0							1	1	0	1	1	1	1	0	0	1	1	1
940	2	1		1	1			2	1	3		1	1	0	1	1	1	0	0	2	3	3	4	3	3	2	0	1	1	1	0							1	1	1	1	1	1	1	1	0	1	1	0
941	1	1		1	1			2	2	3		1	1	0	0	0	0	1	0	3	3	4	5	3	4	1	1	1	0	1	0							1	1	1	1	1	1	1	1	1	1	1	1
942	1		1					2	1	3		1	0	0	1	0	0	0	0	2	2	3	2	1	1	3							0	1	0	0		0	1	0	1	1	1	1	0	0	1	1	0
943	1			1	1			2	2	3		0	1	0	1	1	1	1	0	3	3	3	3	3	4	2	1	1	1	1	0							1	1	1	1	1	1	1	1	1	1	1	1
944	2	1		1	1			2	1	3		0	1	0	1	0	1	0	0	6	6	2	2	2	2	2	1	1	0	0	0							1	1	0	1	1	1	1	0	0	1	1	0
945	1	1		1	1			2	2	3		0	1	0	1	1	0	0	0	3	3	3	3	3	2	1	1	1	0	1	0							1	1	1	1	1	1	1	1	1	1	1	1
946	1	1		1	1			2	2	3		1	1	0	1	1	1	0	0	4	5	5	5	3	2	1	1	1	0	1	0							1	1	1	1	1	1	1	1	0	1	1	0
947	2	1		1	1			2	2	3		1	1	0	0	0	1	0	0	3	4	4	4	3	2	2	1	0	0	1	0							1	1	1	1	1	1	0	1	1	1	1	1
948	1	1	1	1				1	1	1		1	1	0	1	1	0	1	0	5	5	5	5	4	4	2	0	1	1	0	0							1	1	1	1	1	1	1	1	1	1	1	1
949	2				1			4	4	5		0	0	1	0	0	1	0	0	2	2	6	2	2	3	1	0	1	0	0	0							1	0	0	0	1	0	1	0	0	1	1	0
950	1				1			2	2	4		0	1	0	0	1	0	0	0	4	3	3	3	3	3	2	0	0	1	0	0							1	0	1	0	0	1	1	1	0	1	1	0
951	1	1						2	2	3		0	1	0	1	0	0	0	0	3	4	3	2	2	3	2	1	0	0	0	0							1	1	0	1	1	1	1	1	0	1	1	0
952	2	1		1	1			2	2	3		1	1	0	1	1	1	0	0	4	4	4	4	3	2	1	1	0	0	0	1	疫情不透明						1	0	0	1	1	1	1	0	0	1	1	0
953	1	1			1			1	1	4		1	0	0	0	1	1	0	0	3	3	3	3	3	3	2	1	0	0	0	0							1	1	0	1	1	1	1	1	0	1	1	0
954	1	1		1	1			1	1	2		0	1	0	0	1	0	0	0	3	3	3	5	2	5	1	1	1	1	1	0							1	1	0	1	1	1	1	0	1	1	1	1
955	1	1		1	1			2	2	2		0	1	0	0	0	1	0	0	3	4	3	1	1	1	2	0	1	0	0	0							1	1	0	0	0	1	1	1	1	1	1	1
956	1			1	1			2	2	3		1	1	0	1	1	1	0	0	3	3	3	3	2	2	2	1	1	1	1	0							1	1	0	1	1	1	1	0	1	1	1	0
957	1	1		1	1			2	1	3		1	1	0	1	1	1	0	0	3	3	3	3	3	3	2	1	0	1	1	0							1	1	1	1	1	1	1	1	1	1	1	0
958	1				1			2	4	3		0	0	1	0	1	0	0	0	2	3	5	3	2	2	2	0	0	0	1	0							1	1	1	1	1	1	1	1	0	1	1	0
959	1	1			1			2	1	2		1	1	0	1	1	1	0	0	4	4	4	5	3	4	1	1	1	0	1	0							1	1	1	1	1	1	1	1	1	1	1	1
960	1	1		1	1			2	2	3		1	1	1	1	0	0	0	1	6	1	3	5	5	5	1	1	1	1	1	1	导致教育行业无法正常运营，幼儿园听课，老师没有工资赚						1	0	0	1	1	1	1	1	0	1	1	0
961	1			1	1			2	2	2		0	1	0	0	0	1	0	0	1	2	3	2	2	2	2	0	1	0	0	0							1	1	1	1	1	1	1	1	1	1	1	1
962	1			1				3	2	5		0	0	1	1	0	1	0	0	4	3	4	2	2	2	3							1	0	0	0		1	1	0	0	0	1	1	0	0	1	1	0
963	1	1	1	1	1			2	2	2		1	0	0	1	0	0	0	0	2	2	2	2	2	2	2	1	0	0	0	0							1	1	1	1	1	1	1	1	1	1	1	1
964	2	1		1	1			2	2	3		1	1	0	1	1	0	0	0	3	4	4	5	2	2	1	1	1	0	1	0							1	1	0	0	1	1	1	1	1	1	1	0
965	2	1		1	1			2	1	3		1	0	0	1	1	1	1	0	6	6	3	2	2	2	2	1	1	0	1	0							0	0	0	1	1	1	1	0	0	1	1	0
966	1			1				2	2	3		0	1	0	0	0	1	0	0	1	1	2	4	5	1	2	1	0	0	0	0							1	1	1	1	1	1	1	1	1	1	1	1
967	1	1		1	1			2	2	3		1	1	0	1	1	0	0	0	2	3	2	4	5	6	2	1	1	1	1	0							1	0	1	1	1	1	1	0	0	1	1	1
968	1			1	1			2	2	3		1	1	0	1	1	1	0	0	2	2	2	3	2	2	2	1	0	1	0	0							1	1	1	1	1	1	1	1	1	1	1	0
969	1				1			2	2	2		1	0	0	1	0	0	0	0	2	2	3	3	3	3	2	0	0	1	0	0							1	0	0	1	1	1	1	0	0	1	1	0
970	1	1		1	1			2	1	3		1	1	0	0	1	1	1	0	3	3	4	3	2	2	1	1	0	0	1	0							1	1	1	1	1	1	1	1	0	1	1	0
971	1	1		1	1			2	2	5		1	1	0	1	1	1	0	0	2	3	3	3	2	2	2	1	1	1	1	0							1	0	1	1	1	1	1	0	0	1	1	0
972	1				1			2	1	3		1	0	0	0	0	0	1	0	2	2	2	3	4	4	2	0	0	0	1	0							0	1	0	1	1	1	1	0	1	1	1	0
973	2	1		1	1			2	2	3			1			1	1			3	3	3	3	2	1	2	1	1		1								1	1	1	1	1	1	1	1	1	1	1	1
974	1			1				2	2	3		0	1	0	0	0	0	1	0	2	2	2	6	2	2	2	0	1	1	0	0							1	1	0	1	0	0	1	0	0	1	1	0
975	1	1						2	2	2		0	0	1	1	0	1	0	0	4	3	4	2	2	2	3							1	0	0	0		1	1	1	1	1	0	1	0	0	1	1	0
976	2	1	1	1	1			3	3	3		1	1	0	1	1	1	1	0	4	4	4	3	4	3	2	1	1	1	1	0							1	1	0	0	1	1	1	0	1	1	1	0
977	1	1		1	1			2	1	3		0	1	0	1	0	1	1	0	6	6	2	2	2	2	2	1	1	0	1	0							0	0	0	1	1	1	1	0	0	1	1	0
978	1	1		1	1			2	2	1		1	0	0	1	0	0	0	0	3	3	3	5	5	4	1	0	1	1	1	0							1	1	0	1	1	1	1	0	0	1	1	0
979	1	1		1	1			2	4	3		1	1	1	1	1	1	0	0	2	3	3	3	3	3	2	0	1	1	1	0							0	0	0	1	0	0	1	0	0	1	1	0
980	1	1		1	1			2	2	3		1	0	0	0	0	1	0	0	3	3	3	3	5	1	1	0	1	0	0	0							1	1	0	0	0	1	1	0	0	1	0	0
981	1	1		1	1			2	1	2		1	1	0	1	0	0	0	0	2	2	2	3	2	2	2	1	0	0	0	0							1	0	1	1	1	1	1	1	1	1	1	1
982	1	1		1	1			1	1	2		1	0	0	1	1	1	0	0	3	3	3	2	1	1	2	0	0	0	1	0							1	1	1	1	1	1	1	1	1	1	0	0
983	1	1		1	1			2	2	3		1	1	0	1	1	1	0	0	2	3	3	4	2	1	3							0	1	1	0		1	1	1	1	1	1	1	0	1	1	1	0
984	1	1	1	1	1			1	1	3		1	0	0	0	0	1	0	0	1	1	3	3	3	3	2	1	1	1	1	0							1	1	1	1	1	1	1	1	1	1	1	1
985	2			1	1			2	3	4		1	0	0	1	0	1	0	0	2	2	4	4	4	4	1	1	1	0	1	0							1	0	0	1	1	1	1	1	1	1	1	0
986	1	1		1	1			2	2	4		1	1	0	1	1	1	0	0	6	6	4	3	2	6	2	1	1	1	0	0							1	0	1	1	1	1	1	1	0	1	1	0
987	1	1		1	1			4	2	3		1	1		1	1				3	4	5	5	3	3	1	1	1		1								1	1	0	1	1	1	1	0	0	1	1	1
988	1	1		1	1			2	2	3		1	0	0	0	0	1	0	0	3	3	3	3	3	3	2	1	1	0	1	0							1	1	1	1	1	1	1	1	1	1	1	0
989	1	1		1	1			1	1	2		0	1	0	0	1	0	0	0	2	2	3	3	3	3	2	1	0	1	1	0							1	1	0	1	1	1	1	1	1	1	1	1
990	1	1		1	1			1	1	3		1	1	0	1	1	1	0	0	2	2	2	2	2	2	1	1	1	0	1	0							1	1	1	1	1	1	1	1	1	1	1	1
991	1	1	1	1	1			1	1	2		1	1	0	1	1	1	1	0	4	4	4	4	3	4	2	1	0	0	1	0							1	1	1	1	1	1	1	1	1	1	1	0
992	1	1		1	1			2	2	3		1	1	0	1	1	0	0	0	2	2	3	2	3	4	2	1	1	0	1	0							1	1	1	1	1	1	1	1	1	1	1	1
993	1				1			2	1	3		1	1	0	1	1	1	0	0	3	3	4	1	2	2	2	1	0	0	1	0							1	1	0	0	1	1	1	1	0	0	0	0
994	2	1	1	1	1			3	3	3		1	1	0	0	1	1	0	0	3	3	4	3	4	3	2	1	0	0	1	0							1	1	1	1	1	1	1	0	1	1	1	0
995	1			1	1			1	1	3		1	0	0	0	0	1	1	0	2	2	3	2	2	1	4							1	1	1	0		0	0	0	1	1	1	1	1	1	1	1	1
996	1				1			2	2	3		0	1	0	1	1	1	0	0	2	3	3	3	3	3	2	1	1	1	1	0							1	1	1	1	1	1	1	1	1	1	1	0
997	2	1		1	1			2	2	3		0	0	1	0	1	0	0	0	1	2	2	6	2	2	3							0	1	1	0		1	1	0	1	0	1	1	0	0	1	1	0
998	1	1	1	1	1			2	2	3		1	1	0	0	0	1	1	0	3	2	3	2	2	2	2	1	1	0	1	0							1	1	1	1	1	1	1	1	1	1	1	1
999	1			1	1			2	2	3		0	1	0	0	1	1	0	0	3	3	3	5	4	5	1	1	1	1	1	0							1	0	1	1	0	1	0	0	0	1	0	0
1000	1				1			1	2	3		1	0	0	0	0	1	0	0	2	2	3	3	3	3	1	1	0	0	0	0							1	0	0	1	1	1	1	0	0	1	1	0
1001	1			1	1			1	1	3		1	0	0	1	1	1	0	0	4	4	4	2	1	1	4							0	1	0	0		0	0	0	0	0	0	0	0	0	0	0	0
1002	1	1		1	1			2	2	3		1	1	0	1	1	1	0	0	2	2	2	4	3	3	2	0	1	1	1	0							1	1	1	1	1	1	1	1	1	1	1	1
1003	1			1	1			2	2	4		1	1	1	1	1	1	0	0	2	2	3	3	3	2	2	1	1	1	1	0							1	0	1	1	1	1	1	0	0	0	1	1
1004	1			1	1			2	2	3		0	1	0	1	1	1	0	0	3	3	3	2	3	2	4							1	0	0	0		0	0	0	1	1	1	1	0	0	1	1	0
1005	1	1		1	1			2	2	3		0	1	0	1	1	1	0	0	3	1	3	2	3	3	2	1	0	0	1	0							1	1	0	1	1	1	1	1	1	1	1	0
1006	1	1		1	1			2	1	3		0	1	0	1	1	1	0	0	2	2	2	3	2	2	2	1	1	0	1	0							1	1	1	1	1	1	1	1	0	1	1	0
[truncated: 63 more columns]
